# Supplementary material for: Multiomics analysis identifies oxidative phosphorylation as a cancer vulnerability arising from myristoylation inhibition
Source: J Transl Med. 2024 May 7;22:431. doi: 10.1186/s12967-024-05150-6 (PMC11075276; doi:10.1186/s12967-024-05150-6)
Supplement: Supplementary file 3 — Additional file 3: Supplementary data file_MISS54 [file 12967_2024_5150_MOESM3_ESM.xlsx]

## Sheet: TCGA_tumor_MISS54
MISS-54 scores calculated in TCGA tumors
Sample	Origin	MISS-54 score
TCGA-OR-A5LP	ACC	4.68576
TCGA-OR-A5K0	ACC	5.06301
TCGA-OR-A5JF	ACC	4.1692
TCGA-OR-A5JT	ACC	4.32709
TCGA-OR-A5K1	ACC	4.40841
TCGA-P6-A5OG	ACC	5.94348
TCGA-PK-A5H9	ACC	4.75182
TCGA-OR-A5KZ	ACC	5.52429
TCGA-OR-A5KX	ACC	4.64818
TCGA-OR-A5JY	ACC	4.71243
TCGA-PK-A5HA	ACC	4.71512
TCGA-OR-A5LR	ACC	4.34713
TCGA-OR-A5JQ	ACC	4.92805
TCGA-OR-A5LG	ACC	4.64446
TCGA-OR-A5LB	ACC	4.6165
TCGA-OR-A5JM	ACC	4.60652
TCGA-OR-A5LJ	ACC	4.92107
TCGA-OR-A5J3	ACC	4.55637
TCGA-OR-A5J6	ACC	4.59017
TCGA-OR-A5L3	ACC	2.83951
TCGA-OR-A5J1	ACC	4.35212
TCGA-OR-A5LA	ACC	3.60941
TCGA-OR-A5LH	ACC	4.39555
TCGA-OR-A5JR	ACC	4.60858
TCGA-OR-A5JK	ACC	4.35345
TCGA-OR-A5K9	ACC	4.90274
TCGA-OR-A5LC	ACC	4.70903
TCGA-OR-A5J9	ACC	4.70957
TCGA-OR-A5LE	ACC	4.70563
TCGA-OR-A5LL	ACC	4.4354
TCGA-OR-A5K8	ACC	3.58213
TCGA-OR-A5LO	ACC	4.33129
TCGA-OR-A5JD	ACC	3.99657
TCGA-OR-A5K6	ACC	4.65183
TCGA-OR-A5KW	ACC	4.44567
TCGA-OR-A5L5	ACC	4.58256
TCGA-OR-A5JP	ACC	4.94355
TCGA-PA-A5YG	ACC	4.744
TCGA-PK-A5H8	ACC	5.15241
TCGA-OR-A5KY	ACC	4.94655
TCGA-OR-A5JX	ACC	4.38349
TCGA-OR-A5JW	ACC	4.58433
TCGA-OR-A5J5	ACC	3.62531
TCGA-OR-A5J8	ACC	6.03831
TCGA-PK-A5HB	ACC	5.29152
TCGA-OR-A5JL	ACC	4.36939
TCGA-OR-A5L8	ACC	4.82872
TCGA-OR-A5JG	ACC	4.84317
TCGA-OR-A5LK	ACC	4.14478
TCGA-OR-A5JV	ACC	5.00072
TCGA-OR-A5K3	ACC	3.70324
TCGA-OR-A5L4	ACC	4.73516
TCGA-OR-A5LM	ACC	4.27386
TCGA-OR-A5KO	ACC	4.34897
TCGA-OR-A5JI	ACC	3.7298
TCGA-OR-A5JB	ACC	5.91248
TCGA-OR-A5JE	ACC	4.94208
TCGA-OR-A5LD	ACC	3.4345
TCGA-OR-A5JC	ACC	4.55807
TCGA-OR-A5KV	ACC	4.92178
TCGA-OR-A5JO	ACC	5.75351
TCGA-OR-A5LN	ACC	3.6082
TCGA-P6-A5OF	ACC	4.88723
TCGA-OR-A5LT	ACC	4.08792
TCGA-OR-A5JJ	ACC	4.74569
TCGA-OR-A5J2	ACC	4.80872
TCGA-OR-A5KU	ACC	4.33675
TCGA-OR-A5J7	ACC	4.64799
TCGA-OR-A5JA	ACC	4.70245
TCGA-OR-A5JS	ACC	4.7232
TCGA-OR-A5K2	ACC	4.97079
TCGA-OR-A5K4	ACC	4.48974
TCGA-OR-A5JZ	ACC	4.69237
TCGA-OR-A5K5	ACC	4.99017
TCGA-OR-A5L6	ACC	3.67949
TCGA-OR-A5LS	ACC	4.20885
TCGA-OU-A5PI	ACC	4.57921
TCGA-OR-A5KT	ACC	5.23296
TCGA-OR-A5L9	ACC	2.58652
TCGA-E7-A678	BLCA	5.25846
TCGA-UY-A9PB	BLCA	6.08048
TCGA-DK-A3IN	BLCA	5.84737
TCGA-DK-A3IV	BLCA	5.77517
TCGA-XF-A9T4	BLCA	5.75805
TCGA-FD-A62S	BLCA	5.94456
TCGA-FD-A6TG	BLCA	5.39484
TCGA-FD-A6TI	BLCA	4.92964
TCGA-DK-AA6L	BLCA	5.58616
TCGA-FD-A5BT	BLCA	5.92096
TCGA-KQ-A41S	BLCA	5.08029
TCGA-ZF-AA4V	BLCA	5.76196
TCGA-FT-A3EE	BLCA	5.42081
TCGA-DK-AA75	BLCA	4.77411
TCGA-ZF-AA54	BLCA	6.67878
TCGA-FD-A3N5	BLCA	5.35806
TCGA-E7-A677	BLCA	5.45629
TCGA-DK-A1AB	BLCA	5.81564
TCGA-MV-A51V	BLCA	4.37397
TCGA-BT-A20N	BLCA	5.39902
TCGA-DK-A2I6	BLCA	5.18626
TCGA-ZF-AA56	BLCA	5.9364
TCGA-HQ-A5NE	BLCA	5.55517
TCGA-GV-A6ZA	BLCA	5.37333
TCGA-XF-A9T5	BLCA	6.08647
TCGA-ZF-AA5N	BLCA	5.48828
TCGA-ZF-A9RF	BLCA	6.37469
TCGA-BT-A20R	BLCA	5.44101
TCGA-SY-A9G5	BLCA	5.67596
TCGA-ZF-A9RM	BLCA	5.12686
TCGA-CF-A27C	BLCA	4.97217
TCGA-CU-A3KJ	BLCA	5.32498
TCGA-GC-A4ZW	BLCA	5.18258
TCGA-XF-AAN8	BLCA	6.304
TCGA-K4-A83P	BLCA	6.08514
TCGA-GV-A40E	BLCA	5.54168
TCGA-CF-A9FL	BLCA	4.88029
TCGA-CF-A47Y	BLCA	4.2271
TCGA-DK-A1A6	BLCA	5.70899
TCGA-FD-A62N	BLCA	6.2533
TCGA-E7-A6ME	BLCA	5.52862
TCGA-GU-AATQ	BLCA	5.38082
TCGA-FD-A5BZ	BLCA	5.22588
TCGA-ZF-AA4N	BLCA	5.97768
TCGA-XF-A9SJ	BLCA	5.37065
TCGA-BT-A42C	BLCA	4.99118
TCGA-CF-A5UA	BLCA	4.90657
TCGA-E5-A4TZ	BLCA	5.1578
TCGA-G2-A2EJ	BLCA	5.18342
TCGA-KQ-A41R	BLCA	4.41252
TCGA-2F-A9KO	BLCA	5.92648
TCGA-XF-AAMZ	BLCA	5.70854
TCGA-DK-A1AF	BLCA	5.99617
TCGA-DK-AA6T	BLCA	6.4538
TCGA-BL-A13I	BLCA	6.13402
TCGA-GU-A42P	BLCA	4.76196
TCGA-UY-A8OD	BLCA	5.21117
TCGA-DK-A2HX	BLCA	5.36544
TCGA-UY-A78P	BLCA	6.00571
TCGA-DK-A6AV	BLCA	5.38595
TCGA-BL-A0C8	BLCA	4.67689
TCGA-CU-A3QU	BLCA	5.06594
TCGA-XF-A9SX	BLCA	5.99028
TCGA-FJ-A871	BLCA	5.35019
TCGA-ZF-A9R2	BLCA	4.97
TCGA-DK-A1A3	BLCA	5.64951
TCGA-FJ-A3ZF	BLCA	4.61158
TCGA-E7-A6MF	BLCA	5.38536
TCGA-E7-A4IJ	BLCA	5.0153
TCGA-FD-A6TA	BLCA	5.50486
TCGA-UY-A8OB	BLCA	5.568
TCGA-ZF-A9RL	BLCA	4.77715
TCGA-FD-A6TB	BLCA	6.07369
TCGA-XF-AAMG	BLCA	5.32573
TCGA-CF-A1HR	BLCA	5.08271
TCGA-CF-A3MG	BLCA	4.9448
TCGA-ZF-AA5P	BLCA	5.36164
TCGA-DK-AA74	BLCA	6.009
TCGA-DK-A1A7	BLCA	4.15371
TCGA-SY-A9G0	BLCA	5.80786
TCGA-UY-A78N	BLCA	5.24129
TCGA-DK-A3IT	BLCA	5.51923
TCGA-ZF-AA4U	BLCA	4.93834
TCGA-UY-A8OC	BLCA	5.53028
TCGA-4Z-AA87	BLCA	5.70171
TCGA-ZF-A9R0	BLCA	4.64302
TCGA-4Z-AA7Y	BLCA	4.98967
TCGA-K4-A54R	BLCA	5.87124
TCGA-FD-A5BV	BLCA	4.92895
TCGA-K4-A6FZ	BLCA	5.71672
TCGA-LT-A8JT	BLCA	5.3261
TCGA-BL-A13J	BLCA	5.29347
TCGA-XF-A9T0	BLCA	5.78455
TCGA-FD-A5BX	BLCA	5.89924
TCGA-DK-A3X1	BLCA	4.47035
TCGA-XF-A9T3	BLCA	5.7311
TCGA-G2-A2ES	BLCA	5.72349
TCGA-R3-A69X	BLCA	5.88713
TCGA-FD-A3SP	BLCA	6.05367
TCGA-K4-A6MB	BLCA	4.99865
TCGA-GD-A76B	BLCA	5.3642
TCGA-FJ-A3Z9	BLCA	4.65969
TCGA-BT-A3PK	BLCA	5.42848
TCGA-CF-A9FF	BLCA	4.71401
TCGA-GC-A3I6	BLCA	5.6933
TCGA-CF-A47X	BLCA	4.78488
TCGA-S5-A6DX	BLCA	5.50126
TCGA-4Z-AA7N	BLCA	6.39664
TCGA-FD-A5BU	BLCA	5.71916
TCGA-XF-AAN2	BLCA	5.71748
TCGA-G2-AA3F	BLCA	4.79874
TCGA-FT-A61P	BLCA	5.79898
TCGA-ZF-A9R5	BLCA	5.5224
TCGA-CF-A9FM	BLCA	5.29182
TCGA-5N-A9KM	BLCA	5.28101
TCGA-GU-A42Q	BLCA	5.26318
TCGA-C4-A0F1	BLCA	5.34764
TCGA-DK-A6B6	BLCA	4.93889
TCGA-ZF-AA53	BLCA	5.854
TCGA-G2-AA3C	BLCA	5.96676
TCGA-E7-A3X6	BLCA	5.4848
TCGA-FD-A5BS	BLCA	5.30563
TCGA-BL-A5ZZ	BLCA	5.88116
TCGA-DK-A3IL	BLCA	4.74498
TCGA-XF-A8HC	BLCA	4.45641
TCGA-CF-A47T	BLCA	4.85089
TCGA-ZF-AA4T	BLCA	4.85015
TCGA-E7-A97P	BLCA	6.04334
TCGA-BL-A3JM	BLCA	5.66019
TCGA-FD-A5C1	BLCA	5.72871
TCGA-2F-A9KQ	BLCA	4.84484
TCGA-CF-A3MF	BLCA	3.14458
TCGA-G2-AA3B	BLCA	4.83126
TCGA-CF-A47W	BLCA	4.75779
TCGA-FD-A43U	BLCA	5.59506
TCGA-G2-A2EC	BLCA	5.32593
TCGA-FD-A3SQ	BLCA	5.43659
TCGA-XF-A9T2	BLCA	5.78722
TCGA-E7-A4XJ	BLCA	4.7379
TCGA-DK-A3IS	BLCA	5.08994
TCGA-XF-A9SH	BLCA	5.13133
TCGA-GC-A3RC	BLCA	5.72675
TCGA-PQ-A6FN	BLCA	5.69768
TCGA-CF-A3MH	BLCA	4.93676
TCGA-BT-A20X	BLCA	5.61508
TCGA-XF-AAME	BLCA	6.16045
TCGA-XF-A8HG	BLCA	4.56648
TCGA-XF-AAN5	BLCA	6.21287
TCGA-FD-A62P	BLCA	5.68036
TCGA-DK-A6B0	BLCA	5.0993
TCGA-XF-AAMR	BLCA	5.4273
TCGA-4Z-AA7W	BLCA	5.6821
TCGA-E7-A8O8	BLCA	4.68722
TCGA-FD-A3N6	BLCA	5.60039
TCGA-4Z-AA83	BLCA	5.21066
TCGA-E7-A6MD	BLCA	5.70169
TCGA-GC-A3BM	BLCA	5.80251
TCGA-CU-A5W6	BLCA	5.11384
TCGA-FD-A3SO	BLCA	5.77368
TCGA-KQ-A41O	BLCA	4.54762
TCGA-G2-A2EL	BLCA	5.0509
TCGA-XF-A9T8	BLCA	6.0482
TCGA-XF-AAN3	BLCA	5.90648
TCGA-GU-AATP	BLCA	4.80761
TCGA-E7-A7DV	BLCA	6.01488
TCGA-FD-A62O	BLCA	5.14239
TCGA-XF-A9SU	BLCA	5.51515
TCGA-C4-A0F0	BLCA	6.05996
TCGA-DK-A2I1	BLCA	5.53399
TCGA-FD-A3SL	BLCA	5.2481
TCGA-ZF-AA5H	BLCA	5.68519
TCGA-DK-AA6P	BLCA	4.93914
TCGA-BT-A2LD	BLCA	5.05915
TCGA-DK-A3WY	BLCA	6.82437
TCGA-YC-A8S6	BLCA	5.85298
TCGA-UY-A9PD	BLCA	5.31964
TCGA-GD-A6C6	BLCA	4.76752
TCGA-ZF-AA4R	BLCA	5.05543
TCGA-GU-A767	BLCA	5.23625
TCGA-FD-A6TD	BLCA	5.9809
TCGA-CU-A72E	BLCA	5.23645
TCGA-E7-A85H	BLCA	5.53777
TCGA-XF-AAN4	BLCA	6.18878
TCGA-2F-A9KT	BLCA	5.32584
TCGA-GD-A3OP	BLCA	5.39803
TCGA-LC-A66R	BLCA	5.71949
TCGA-XF-AAML	BLCA	5.39217
TCGA-UY-A9PF	BLCA	5.13858
TCGA-DK-A3IM	BLCA	5.46106
TCGA-FD-A3B5	BLCA	5.29861
TCGA-XF-A9SL	BLCA	6.00228
TCGA-XF-AAMH	BLCA	5.13682
TCGA-E5-A4U1	BLCA	4.97346
TCGA-GU-A764	BLCA	5.42016
TCGA-CF-A7I0	BLCA	5.049
TCGA-4Z-AA7M	BLCA	5.18771
TCGA-E7-A7XN	BLCA	6.00302
TCGA-4Z-AA82	BLCA	5.66685
TCGA-PQ-A6FI	BLCA	5.51853
TCGA-C4-A0EZ	BLCA	5.15987
TCGA-CU-A3YL	BLCA	4.96213
TCGA-FD-A5C0	BLCA	5.34735
TCGA-HQ-A5ND	BLCA	5.45313
TCGA-GU-A42R	BLCA	4.70633
TCGA-UY-A78M	BLCA	5.02902
TCGA-DK-A6B1	BLCA	5.25106
TCGA-ZF-AA58	BLCA	6.42268
TCGA-ZF-AA51	BLCA	5.46973
TCGA-XF-AAMW	BLCA	5.76062
TCGA-GV-A40G	BLCA	4.80225
TCGA-DK-AA6U	BLCA	4.96866
TCGA-K4-A4AC	BLCA	5.52642
TCGA-BT-A20V	BLCA	5.78695
TCGA-DK-A6B2	BLCA	5.72868
TCGA-BT-A0YX	BLCA	5.45892
TCGA-ZF-A9RE	BLCA	5.25905
TCGA-GD-A3OQ	BLCA	5.46945
TCGA-DK-AA71	BLCA	5.27208
TCGA-FD-A3NA	BLCA	5.56424
TCGA-YF-AA3M	BLCA	5.17991
TCGA-GV-A3QI	BLCA	4.87008
TCGA-GC-A3OO	BLCA	5.36744
TCGA-DK-A3WW	BLCA	6.36508
TCGA-DK-A2I2	BLCA	5.8593
TCGA-K4-A5RI	BLCA	5.56074
TCGA-ZF-A9R7	BLCA	5.49158
TCGA-K4-A5RH	BLCA	6.37398
TCGA-G2-AA3D	BLCA	4.87843
TCGA-UY-A9PE	BLCA	4.97741
TCGA-4Z-AA7Q	BLCA	5.37924
TCGA-DK-A1AG	BLCA	5.44464
TCGA-UY-A9PH	BLCA	5.76909
TCGA-CF-A1HS	BLCA	5.59913
TCGA-H4-A2HQ	BLCA	5.33467
TCGA-G2-A3VY	BLCA	4.76705
TCGA-CF-A47S	BLCA	4.76416
TCGA-K4-A3WV	BLCA	4.91014
TCGA-XF-A9SZ	BLCA	5.54412
TCGA-DK-A6B5	BLCA	5.20621
TCGA-DK-A3IU	BLCA	6.36814
TCGA-DK-AA76	BLCA	4.81295
TCGA-KQ-A41P	BLCA	5.01226
TCGA-ZF-AA4X	BLCA	4.84812
TCGA-ZF-A9R1	BLCA	5.31476
TCGA-GU-A766	BLCA	6.17548
TCGA-XF-A8HD	BLCA	5.57081
TCGA-BT-A20P	BLCA	4.91784
TCGA-DK-AA77	BLCA	5.84296
TCGA-E7-A541	BLCA	5.50057
TCGA-BT-A3PJ	BLCA	5.90006
TCGA-G2-A3IE	BLCA	4.9331
TCGA-BL-A13I	BLCA	6.62126
TCGA-FD-A43Y	BLCA	5.33217
TCGA-LT-A5Z6	BLCA	4.94278
TCGA-UY-A78L	BLCA	5.01081
TCGA-DK-AA6M	BLCA	5.89541
TCGA-XF-AAN0	BLCA	5.43533
TCGA-FD-A5BR	BLCA	5.76045
TCGA-GV-A3JX	BLCA	5.33373
TCGA-GU-A763	BLCA	5.29213
TCGA-XF-A8HI	BLCA	5.18407
TCGA-ZF-A9RD	BLCA	5.94601
TCGA-DK-A3IQ	BLCA	5.17911
TCGA-GU-AATO	BLCA	5.25915
TCGA-BT-A2LB	BLCA	5.46919
TCGA-GC-A3WC	BLCA	5.9321
TCGA-XF-A9SV	BLCA	5.0595
TCGA-4Z-AA7S	BLCA	5.06144
TCGA-CF-A47V	BLCA	4.6225
TCGA-DK-A3WX	BLCA	5.61653
TCGA-CF-A3MI	BLCA	4.24221
TCGA-XF-AAMX	BLCA	5.1562
TCGA-BT-A42F	BLCA	5.73587
TCGA-2F-A9KR	BLCA	5.15786
TCGA-FD-A3B7	BLCA	6.16204
TCGA-ZF-A9R9	BLCA	4.73367
TCGA-XF-A9SW	BLCA	5.60537
TCGA-E7-A3Y1	BLCA	4.72438
TCGA-DK-A2I4	BLCA	6.36865
TCGA-FD-A6TE	BLCA	5.08196
TCGA-GD-A2C5	BLCA	4.90632
TCGA-XF-AAN1	BLCA	5.22064
TCGA-DK-AA6R	BLCA	5.18889
TCGA-UY-A78K	BLCA	5.81244
TCGA-DK-AA6W	BLCA	5.83146
TCGA-E7-A7DU	BLCA	4.84131
TCGA-YF-AA3L	BLCA	4.89444
TCGA-GU-A762	BLCA	6.15057
TCGA-E7-A519	BLCA	4.79979
TCGA-FD-A3SJ	BLCA	5.48096
TCGA-XF-A8HE	BLCA	5.90456
TCGA-YC-A9TC	BLCA	5.65056
TCGA-GC-A3RD	BLCA	5.03677
TCGA-XF-A9SP	BLCA	5.34661
TCGA-XF-A8HF	BLCA	4.99078
TCGA-XF-AAMQ	BLCA	6.0144
TCGA-FD-A43S	BLCA	6.08172
TCGA-CF-A9FH	BLCA	4.84017
TCGA-XF-AAMJ	BLCA	5.17568
TCGA-4Z-AA86	BLCA	6.06686
TCGA-DK-A1A5	BLCA	5.3989
TCGA-GV-A3QG	BLCA	6.31481
TCGA-XF-AAMY	BLCA	5.2815
TCGA-FD-A3SS	BLCA	4.79898
TCGA-CU-A0YR	BLCA	5.6002
TCGA-BT-A20J	BLCA	6.09914
TCGA-H4-A2HO	BLCA	4.84315
TCGA-4Z-AA7O	BLCA	5.5068
TCGA-XF-A9SY	BLCA	6.34173
TCGA-GV-A3JZ	BLCA	5.26054
TCGA-CF-A8HY	BLCA	4.93418
TCGA-DK-A1AD	BLCA	5.16801
TCGA-FD-A5BY	BLCA	5.50876
TCGA-BT-A3PH	BLCA	5.05221
TCGA-FD-A3B4	BLCA	5.98616
TCGA-G2-A2EO	BLCA	6.1913
TCGA-FJ-A3ZE	BLCA	4.76576
TCGA-G2-A3IB	BLCA	5.0072
TCGA-ZF-A9R3	BLCA	5.14993
TCGA-GC-A3RB	BLCA	5.72668
TCGA-XF-A9SM	BLCA	6.38843
TCGA-GC-A6I3	BLCA	5.72916
TCGA-S5-AA26	BLCA	4.87629
TCGA-XF-AAMT	BLCA	5.84692
TCGA-BL-A0C8	BLCA	4.60605
TCGA-BT-A20O	BLCA	6.7202
TCGA-C4-A0F7	BLCA	5.22146
TCGA-BT-A42E	BLCA	5.63075
TCGA-BT-A2LA	BLCA	5.63042
TCGA-BT-A20U	BLCA	5.76422
TCGA-4Z-AA84	BLCA	5.43655
TCGA-XF-A8HB	BLCA	5.26317
TCGA-KQ-A41Q	BLCA	4.66029
TCGA-YC-A89H	BLCA	5.47548
TCGA-XF-AAN7	BLCA	5.74424
TCGA-FD-A6TC	BLCA	5.36527
TCGA-CF-A5U8	BLCA	4.7917
TCGA-DK-A3IK	BLCA	4.5443
TCGA-GC-A3YS	BLCA	5.67166
TCGA-GV-A3JV	BLCA	5.59197
TCGA-FD-A3SM	BLCA	4.94327
TCGA-DK-A1AC	BLCA	6.1366
TCGA-ZF-A9R4	BLCA	5.63576
TCGA-XF-A8HH	BLCA	5.21627
TCGA-XF-A9SK	BLCA	5.44213
TCGA-E7-A5KE	BLCA	5.10197
TCGA-4Z-AA89	BLCA	5.26574
TCGA-4Z-AA80	BLCA	5.22506
TCGA-ZF-AA4W	BLCA	5.22452
TCGA-XF-A9SI	BLCA	6.25153
TCGA-BT-A0S7	BLCA	5.91026
TCGA-2F-A9KP	BLCA	5.42247
TCGA-BL-A13J	BLCA	5.45069
TCGA-DK-AA6Q	BLCA	5.52785
TCGA-ZF-A9RN	BLCA	5.96821
TCGA-4Z-AA7R	BLCA	5.00113
TCGA-ZF-AA52	BLCA	5.36342
TCGA-CU-A0YO	BLCA	5.42049
TCGA-C4-A0F6	BLCA	5.28147
TCGA-DK-A1AA	BLCA	5.37026
TCGA-G2-A2EF	BLCA	6.38407
TCGA-XF-A9ST	BLCA	5.28068
TCGA-2F-A9KW	BLCA	5.49044
TCGA-FD-A43N	BLCA	4.9379
TCGA-GV-A3QH	BLCA	4.78379
TCGA-HQ-A2OE	BLCA	5.38016
TCGA-GD-A3OS	BLCA	5.74457
TCGA-GV-A3JW	BLCA	4.76563
TCGA-UY-A9PA	BLCA	5.4316
TCGA-4Z-AA81	BLCA	5.49984
TCGA-K4-AAQO	BLCA	5.70826
TCGA-DK-A3X2	BLCA	5.33189
TCGA-GV-A3QF	BLCA	4.83122
TCGA-CF-A8HX	BLCA	4.1178
TCGA-E5-A2PC	BLCA	4.93691
TCGA-DK-A1AE	BLCA	5.58281
TCGA-K4-A5RJ	BLCA	6.37652
TCGA-DK-AA6S	BLCA	5.36666
TCGA-ZF-A9RC	BLCA	4.83712
TCGA-E7-A5KF	BLCA	4.99905
TCGA-5N-A9KI	BLCA	5.41306
TCGA-BT-A20Q	BLCA	5.54964
TCGA-G2-A2EK	BLCA	4.98227
TCGA-CU-A0YN	BLCA	5.51682
TCGA-KQ-A41N	BLCA	4.47821
TCGA-GC-A6I1	BLCA	6.04196
TCGA-XF-A9T6	BLCA	5.69694
TCGA-FD-A3SR	BLCA	5.7402
TCGA-FD-A43X	BLCA	4.90315
TCGA-FD-A3B3	BLCA	6.1481
TCGA-FD-A3B8	BLCA	6.38618
TCGA-FD-A6TF	BLCA	5.69311
TCGA-K4-A3WS	BLCA	5.58397
TCGA-FD-A6TK	BLCA	5.86103
TCGA-FJ-A3Z7	BLCA	4.24489
TCGA-HQ-A2OF	BLCA	5.01829
TCGA-FD-A43P	BLCA	5.91417
TCGA-FD-A3B6	BLCA	6.16977
TCGA-UY-A78O	BLCA	5.19194
TCGA-BT-A20W	BLCA	5.67802
TCGA-FD-A3SN	BLCA	5.39043
TCGA-DK-AA6X	BLCA	5.37155
TCGA-E7-A8O7	BLCA	5.44848
TCGA-E7-A7PW	BLCA	4.58082
TCGA-FD-A6TH	BLCA	5.55831
TCGA-BT-A20T	BLCA	5.35971
TCGA-BL-A0C8	BLCA	4.41605
TCGA-K4-A3WU	BLCA	6.05031
TCGA-GV-A3QK	BLCA	5.11458
TCGA-BL-A13I	BLCA	6.14542
TCGA-K4-A4AB	BLCA	5.53039
TCGA-BL-A13J	BLCA	5.29421
TCGA-A2-A0CU	BRCA	5.27056
TCGA-PL-A8LV	BRCA	5.33765
TCGA-BH-A0BC	BRCA	6.07379
TCGA-AR-A1AX	BRCA	6.39886
TCGA-AC-A2FO	BRCA	6.13499
TCGA-AQ-A0Y5	BRCA	5.57281
TCGA-AC-A3EH	BRCA	5.2898
TCGA-AC-A5EH	BRCA	5.94611
TCGA-D8-A142	BRCA	5.59746
TCGA-D8-A1XB	BRCA	5.8032
TCGA-D8-A1JJ	BRCA	5.81092
TCGA-E2-A10B	BRCA	5.66642
TCGA-A2-A0CP	BRCA	5.59761
TCGA-BH-A1FJ	BRCA	5.31194
TCGA-OL-A66P	BRCA	5.33951
TCGA-E2-A14O	BRCA	5.03838
TCGA-D8-A1XJ	BRCA	5.51434
TCGA-AR-A24P	BRCA	5.92323
TCGA-AO-A1KQ	BRCA	5.73817
TCGA-D8-A145	BRCA	5.86336
TCGA-AR-A24V	BRCA	5.84111
TCGA-AO-A12F	BRCA	5.60944
TCGA-E9-A54X	BRCA	5.11635
TCGA-BH-A0BA	BRCA	5.57797
TCGA-EW-A1PH	BRCA	5.87182
TCGA-BH-A209	BRCA	6.44488
TCGA-E9-A2JS	BRCA	5.40305
TCGA-E9-A1R3	BRCA	5.74159
TCGA-E9-A1R6	BRCA	5.52248
TCGA-BH-A1FU	BRCA	6.06228
TCGA-D8-A1Y2	BRCA	6.31406
TCGA-A2-A4RX	BRCA	6.14667
TCGA-A8-A09V	BRCA	5.56271
TCGA-AO-A12B	BRCA	5.33822
TCGA-XX-A899	BRCA	6.46325
TCGA-A8-A08P	BRCA	6.00753
TCGA-C8-A26W	BRCA	5.8234
TCGA-E9-A249	BRCA	5.82618
TCGA-A8-A086	BRCA	5.73633
TCGA-B6-A0RV	BRCA	6.01456
TCGA-D8-A1JT	BRCA	5.07818
TCGA-OL-A5RV	BRCA	5.86112
TCGA-Z7-A8R5	BRCA	5.92248
TCGA-A8-A0AB	BRCA	5.47709
TCGA-E2-A154	BRCA	5.72992
TCGA-S3-A6ZG	BRCA	5.9848
TCGA-D8-A140	BRCA	5.64526
TCGA-A8-A06Q	BRCA	5.19176
TCGA-AR-A24Q	BRCA	5.81099
TCGA-A2-A1G6	BRCA	5.96309
TCGA-D8-A1XL	BRCA	6.28931
TCGA-A2-A1G0	BRCA	6.05218
TCGA-A8-A095	BRCA	5.84666
TCGA-AN-A0FV	BRCA	5.12448
TCGA-S3-AA12	BRCA	5.46943
TCGA-A8-A06T	BRCA	5.71058
TCGA-E2-A14Q	BRCA	5.53136
TCGA-BH-A18K	BRCA	5.48594
TCGA-A8-A06Y	BRCA	5.08973
TCGA-BH-A0AZ	BRCA	5.49541
TCGA-E9-A1RA	BRCA	6.06836
TCGA-UL-AAZ6	BRCA	5.21856
TCGA-BH-A1ES	BRCA	5.48233
TCGA-EW-A1PA	BRCA	5.43461
TCGA-EW-A1P4	BRCA	6.166
TCGA-D8-A1JH	BRCA	5.98763
TCGA-B6-A409	BRCA	5.37413
TCGA-D8-A13Z	BRCA	5.81849
TCGA-AC-A7VB	BRCA	5.19757
TCGA-AN-A0XN	BRCA	5.97891
TCGA-GM-A2DN	BRCA	6.0219
TCGA-AO-A12G	BRCA	5.1432
TCGA-BH-A0B9	BRCA	6.7581
TCGA-C8-A273	BRCA	5.47333
TCGA-AR-A1AY	BRCA	5.761
TCGA-AR-A1AO	BRCA	6.3972
TCGA-E9-A1RC	BRCA	5.40841
TCGA-A2-A0EN	BRCA	5.85364
TCGA-E9-A1RD	BRCA	5.47839
TCGA-A8-A08O	BRCA	5.59966
TCGA-AC-A2FE	BRCA	6.12725
TCGA-B6-A0RN	BRCA	5.69538
TCGA-A8-A076	BRCA	5.63711
TCGA-BH-A0HK	BRCA	5.48708
TCGA-BH-A0BO	BRCA	6.22902
TCGA-BH-A0HW	BRCA	5.15205
TCGA-D8-A1XZ	BRCA	6.0867
TCGA-OL-A66K	BRCA	5.7208
TCGA-AR-A24N	BRCA	5.51331
TCGA-E2-A1IU	BRCA	5.77172
TCGA-AR-A0TT	BRCA	6.25955
TCGA-B6-A0IP	BRCA	5.76746
TCGA-AO-A03L	BRCA	6.05902
TCGA-B6-A0IB	BRCA	4.72709
TCGA-E9-A54Y	BRCA	4.7856
TCGA-A2-A0T2	BRCA	5.19995
TCGA-AC-A3W6	BRCA	5.93884
TCGA-A2-A3XV	BRCA	5.18138
TCGA-BH-A0EA	BRCA	5.79587
TCGA-BH-A0B3	BRCA	5.74827
TCGA-5L-AAT1	BRCA	6.24509
TCGA-E2-A15J	BRCA	5.80046
TCGA-B6-A0WS	BRCA	5.89984
TCGA-BH-A0H7	BRCA	5.29563
TCGA-A2-A0YT	BRCA	5.48009
TCGA-AN-A0XO	BRCA	5.32719
TCGA-EW-A1P3	BRCA	5.36628
TCGA-A2-A04N	BRCA	5.66555
TCGA-D8-A13Y	BRCA	5.04332
TCGA-D8-A146	BRCA	5.76329
TCGA-LL-A7SZ	BRCA	5.44531
TCGA-AO-A0J8	BRCA	5.87971
TCGA-B6-A0IK	BRCA	5.66548
TCGA-A2-A0T3	BRCA	5.44548
TCGA-BH-A0W4	BRCA	5.70822
TCGA-E2-A15S	BRCA	5.12494
TCGA-D8-A27R	BRCA	5.87908
TCGA-B6-A0WZ	BRCA	5.11782
TCGA-D8-A27H	BRCA	5.53673
TCGA-A7-A5ZV	BRCA	5.22377
TCGA-BH-A1EY	BRCA	5.72461
TCGA-A8-A09T	BRCA	5.83541
TCGA-AC-A4ZE	BRCA	5.60934
TCGA-BH-A0H9	BRCA	5.64244
TCGA-LD-A7W6	BRCA	5.92009
TCGA-GM-A2D9	BRCA	5.42322
TCGA-BH-A42T	BRCA	5.90422
TCGA-A2-A0SX	BRCA	6.32774
TCGA-A1-A0SI	BRCA	5.7734
TCGA-A7-A0D9	BRCA	5.27469
TCGA-A2-A04U	BRCA	5.75832
TCGA-D8-A143	BRCA	5.66952
TCGA-BH-A8FZ	BRCA	6.70895
TCGA-A2-A0T6	BRCA	6.29997
TCGA-AC-A3BB	BRCA	6.28451
TCGA-BH-AB28	BRCA	6.11788
TCGA-A1-A0SQ	BRCA	5.58362
TCGA-E2-A15E	BRCA	5.5641
TCGA-AR-A24S	BRCA	6.22928
TCGA-D8-A1JS	BRCA	5.17288
TCGA-AO-A03O	BRCA	6.10939
TCGA-D8-A27F	BRCA	5.67184
TCGA-AR-A5QN	BRCA	5.71431
TCGA-B6-A0IA	BRCA	4.90711
TCGA-B6-A0I6	BRCA	5.85686
TCGA-B6-A0RE	BRCA	5.66934
TCGA-A8-A08F	BRCA	6.05302
TCGA-AR-A2LM	BRCA	5.92903
TCGA-AC-A62Y	BRCA	5.70239
TCGA-AO-A0JD	BRCA	5.93764
TCGA-A2-A0ST	BRCA	6.35831
TCGA-A2-A4RW	BRCA	5.78663
TCGA-B6-A0RM	BRCA	5.50198
TCGA-A1-A0SN	BRCA	5.98701
TCGA-LL-A6FR	BRCA	5.29228
TCGA-D8-A1JE	BRCA	5.63026
TCGA-A8-A09I	BRCA	5.81894
TCGA-BH-A0DP	BRCA	6.11168
TCGA-HN-A2NL	BRCA	6.24305
TCGA-AR-A24O	BRCA	6.02688
TCGA-BH-A1FL	BRCA	5.9245
TCGA-V7-A7HQ	BRCA	5.2517
TCGA-A7-A3IZ	BRCA	5.68692
TCGA-B6-A1KI	BRCA	4.85114
TCGA-BH-A1FH	BRCA	5.7429
TCGA-B6-A0X1	BRCA	6.09528
TCGA-B6-A0IN	BRCA	4.98907
TCGA-E2-A15K	BRCA	5.94147
TCGA-AR-A1AL	BRCA	6.12891
TCGA-E2-A570	BRCA	5.38888
TCGA-C8-A275	BRCA	5.94513
TCGA-E2-A1LA	BRCA	5.69026
TCGA-E9-A229	BRCA	5.90321
TCGA-D8-A1Y0	BRCA	6.25771
TCGA-E9-A22D	BRCA	6.18576
TCGA-AN-A0XP	BRCA	5.11699
TCGA-A8-A07O	BRCA	6.1259
TCGA-S3-AA0Z	BRCA	5.83684
TCGA-AO-A0J2	BRCA	5.51988
TCGA-EW-A2FS	BRCA	5.20417
TCGA-BH-A0B8	BRCA	5.62901
TCGA-BH-A0E7	BRCA	5.34431
TCGA-AR-A256	BRCA	6.11036
TCGA-A7-A426	BRCA	5.77517
TCGA-E9-A243	BRCA	6.10283
TCGA-BH-A1FG	BRCA	5.04384
TCGA-D8-A27N	BRCA	5.94601
TCGA-AN-A0FF	BRCA	5.86388
TCGA-AO-A0JL	BRCA	4.65723
TCGA-AC-A8OS	BRCA	5.58683
TCGA-D8-A1J9	BRCA	5.58473
TCGA-AC-A62V	BRCA	5.39165
TCGA-A2-A0EY	BRCA	5.69478
TCGA-A7-A0CJ	BRCA	5.56044
TCGA-GM-A2DF	BRCA	5.35454
TCGA-BH-A0BJ	BRCA	5.80402
TCGA-B6-A0WT	BRCA	5.58804
TCGA-E2-A159	BRCA	5.80769
TCGA-A8-A08Z	BRCA	6.23672
TCGA-A8-A096	BRCA	6.33099
TCGA-E2-A14Z	BRCA	6.21685
TCGA-A7-A4SF	BRCA	5.26558
TCGA-E2-A1BC	BRCA	5.44964
TCGA-A8-A08B	BRCA	5.88901
TCGA-E2-A1LH	BRCA	5.24258
TCGA-LL-A7T0	BRCA	5.69006
TCGA-AC-A5XS	BRCA	5.88206
TCGA-B6-A400	BRCA	6.07344
TCGA-EW-A3U0	BRCA	6.27481
TCGA-AC-A2QJ	BRCA	5.70856
TCGA-AR-A0TY	BRCA	5.60645
TCGA-EW-A1PG	BRCA	5.79917
TCGA-A7-A3J0	BRCA	5.70319
TCGA-E2-A15C	BRCA	5.63586
TCGA-BH-A0W5	BRCA	6.40598
TCGA-AR-A1AV	BRCA	5.75301
TCGA-OL-A6VR	BRCA	5.64465
TCGA-BH-A18Q	BRCA	6.0599
TCGA-BH-A5J0	BRCA	5.78125
TCGA-AR-A24R	BRCA	5.71361
TCGA-A8-A08H	BRCA	6.41035
TCGA-BH-A0DD	BRCA	5.91189
TCGA-E2-A1B4	BRCA	5.25562
TCGA-C8-A274	BRCA	5.22968
TCGA-A7-A4SE	BRCA	5.86613
TCGA-C8-A26Z	BRCA	5.23837
TCGA-E2-A10E	BRCA	5.54413
TCGA-BH-A0HU	BRCA	5.51677
TCGA-A2-A0SY	BRCA	6.26761
TCGA-C8-A8HR	BRCA	5.96171
TCGA-AN-A046	BRCA	5.94114
TCGA-D8-A1JF	BRCA	5.01897
TCGA-A8-A097	BRCA	5.54951
TCGA-C8-A12M	BRCA	5.62941
TCGA-E9-A1RI	BRCA	5.72868
TCGA-GM-A2DC	BRCA	5.05891
TCGA-E9-A226	BRCA	5.26185
TCGA-AO-A03T	BRCA	4.59875
TCGA-D8-A1JB	BRCA	6.15608
TCGA-BH-A208	BRCA	5.29127
TCGA-A7-A26H	BRCA	5.73552
TCGA-D8-A1XG	BRCA	5.50088
TCGA-AR-A24L	BRCA	5.44185
TCGA-AN-A0FY	BRCA	5.71157
TCGA-A2-A3XY	BRCA	6.29159
TCGA-AC-A8OQ	BRCA	5.54138
TCGA-AC-A23C	BRCA	5.50776
TCGA-AR-A0TU	BRCA	6.46112
TCGA-A8-A09E	BRCA	5.23726
TCGA-BH-A0HI	BRCA	5.58073
TCGA-E2-A14T	BRCA	5.46128
TCGA-E2-A1B6	BRCA	6.33746
TCGA-AN-A0FW	BRCA	5.61431
TCGA-LL-A8F5	BRCA	5.23378
TCGA-AO-A0JI	BRCA	5.49707
TCGA-E9-A3Q9	BRCA	5.11716
TCGA-AC-A3HN	BRCA	6.03689
TCGA-E9-A5FL	BRCA	5.13273
TCGA-A2-A1G4	BRCA	5.70931
TCGA-AR-A0U0	BRCA	6.10651
TCGA-AR-A2LE	BRCA	5.66719
TCGA-E2-A14P	BRCA	5.6676
TCGA-AN-A04A	BRCA	5.63344
TCGA-BH-A1F5	BRCA	5.01289
TCGA-BH-A0HA	BRCA	5.68683
TCGA-E2-A15T	BRCA	5.52396
TCGA-BH-A0BF	BRCA	6.15935
TCGA-EW-A2FW	BRCA	5.407
TCGA-E9-A1NC	BRCA	5.78415
TCGA-S3-AA15	BRCA	5.5028
TCGA-BH-A202	BRCA	5.95203
TCGA-AC-A23E	BRCA	6.11404
TCGA-WT-AB41	BRCA	5.96624
TCGA-BH-A0RX	BRCA	6.06492
TCGA-EW-A1IX	BRCA	5.91083
TCGA-A8-A07L	BRCA	5.55216
TCGA-A7-A6VY	BRCA	5.82374
TCGA-AR-A255	BRCA	6.06431
TCGA-OL-A66N	BRCA	5.85133
TCGA-A8-A099	BRCA	5.55239
TCGA-LL-A5YM	BRCA	5.07467
TCGA-AO-A0J6	BRCA	5.92105
TCGA-LL-A73Y	BRCA	6.02537
TCGA-D8-A73W	BRCA	5.53437
TCGA-E2-A14W	BRCA	5.15407
TCGA-A2-A25B	BRCA	5.82434
TCGA-E2-A15O	BRCA	5.5276
TCGA-A2-A0CM	BRCA	6.37982
TCGA-D8-A1X5	BRCA	5.63942
TCGA-AN-A0AR	BRCA	5.57265
TCGA-AR-A1AM	BRCA	5.90406
TCGA-E2-A1IH	BRCA	6.00764
TCGA-A7-A4SC	BRCA	5.72138
TCGA-S3-A6ZH	BRCA	5.4133
TCGA-BH-A0EB	BRCA	6.03521
TCGA-E2-A15F	BRCA	5.63931
TCGA-BH-A1FB	BRCA	6.37661
TCGA-E9-A5UO	BRCA	4.87349
TCGA-EW-A1J1	BRCA	6.07611
TCGA-D8-A1XC	BRCA	5.14573
TCGA-E2-A156	BRCA	5.72235
TCGA-EW-A1P6	BRCA	5.58668
TCGA-E2-A1L8	BRCA	5.44548
TCGA-E2-A109	BRCA	5.73916
TCGA-LL-A5YN	BRCA	6.2194
TCGA-E2-A2P5	BRCA	5.62716
TCGA-A7-A0DB	BRCA	4.8331
TCGA-E2-A1LG	BRCA	5.5358
TCGA-B6-A0WW	BRCA	5.10642
TCGA-E2-A576	BRCA	5.42101
TCGA-AC-A3OD	BRCA	3.96081
TCGA-A2-A04R	BRCA	5.11465
TCGA-E9-A1R0	BRCA	5.84055
TCGA-B6-A1KF	BRCA	4.82226
TCGA-EW-A2FV	BRCA	5.68649
TCGA-AO-A0JF	BRCA	5.90346
TCGA-AN-A0XR	BRCA	5.21862
TCGA-GM-A5PX	BRCA	5.67231
TCGA-B6-A0RH	BRCA	5.26435
TCGA-A2-A0CX	BRCA	5.69703
TCGA-AR-A0TZ	BRCA	5.7491
TCGA-AR-A2LR	BRCA	6.20506
TCGA-BH-A0B6	BRCA	6.17054
TCGA-A2-A3XZ	BRCA	6.15496
TCGA-AR-A0TR	BRCA	5.85405
TCGA-E9-A295	BRCA	5.46916
TCGA-A2-A04P	BRCA	5.15001
TCGA-BH-A0DS	BRCA	5.5106
TCGA-E9-A1N5	BRCA	5.97222
TCGA-S3-A6ZF	BRCA	5.83708
TCGA-A2-A1FV	BRCA	5.11093
TCGA-D8-A147	BRCA	6.17928
TCGA-BH-A0HP	BRCA	5.80046
TCGA-B6-A40C	BRCA	5.62082
TCGA-OK-A5Q2	BRCA	6.10942
TCGA-BH-A18P	BRCA	5.85327
TCGA-AR-A252	BRCA	6.16248
TCGA-C8-A1HK	BRCA	5.41102
TCGA-AQ-A54N	BRCA	5.53223
TCGA-A2-A1FW	BRCA	5.59264
TCGA-3C-AALJ	BRCA	5.72273
TCGA-AC-A62X	BRCA	5.21766
TCGA-B6-A0X7	BRCA	5.46514
TCGA-BH-A0BW	BRCA	5.89251
TCGA-D8-A1XT	BRCA	5.57643
TCGA-AR-A254	BRCA	6.32576
TCGA-D8-A1Y3	BRCA	6.1923
TCGA-BH-A0HL	BRCA	5.20155
TCGA-E9-A247	BRCA	5.27203
TCGA-C8-A27A	BRCA	5.495
TCGA-AO-A0J3	BRCA	5.02572
TCGA-A2-A25D	BRCA	6.19136
TCGA-AN-A0XW	BRCA	6.04501
TCGA-D8-A141	BRCA	6.43464
TCGA-AR-A1AN	BRCA	5.8677
TCGA-UU-A93S	BRCA	4.80705
TCGA-BH-A18S	BRCA	5.44175
TCGA-OL-A5S0	BRCA	6.02359
TCGA-LL-A442	BRCA	5.77123
TCGA-A8-A09W	BRCA	5.61272
TCGA-C8-A1HI	BRCA	5.51432
TCGA-BH-A0BZ	BRCA	5.98829
TCGA-E2-A56Z	BRCA	5.22544
TCGA-A2-A259	BRCA	6.28315
TCGA-AR-A24X	BRCA	6.18416
TCGA-BH-A1FD	BRCA	5.93995
TCGA-BH-A0DZ	BRCA	5.8944
TCGA-B6-A0RT	BRCA	6.50718
TCGA-AR-A2LQ	BRCA	5.91202
TCGA-E2-A150	BRCA	5.81101
TCGA-E2-A14R	BRCA	5.73494
TCGA-A8-A0A6	BRCA	5.937
TCGA-A7-A26F	BRCA	4.21352
TCGA-AO-A0JM	BRCA	5.43869
TCGA-A8-A09B	BRCA	5.39903
TCGA-BH-A0BR	BRCA	5.70188
TCGA-A2-A0T7	BRCA	5.77747
TCGA-B6-A401	BRCA	5.74517
TCGA-BH-A0DH	BRCA	5.27619
TCGA-BH-A1EV	BRCA	5.46347
TCGA-EW-A6SD	BRCA	5.6326
TCGA-AC-A3W5	BRCA	5.81212
TCGA-BH-A0BG	BRCA	6.32106
TCGA-A2-A0CR	BRCA	6.12024
TCGA-3C-AALI	BRCA	5.51652
TCGA-B6-A0RL	BRCA	5.08891
TCGA-A7-A5ZW	BRCA	6.03685
TCGA-E2-A15H	BRCA	5.54402
TCGA-AQ-A1H2	BRCA	5.59862
TCGA-D8-A1JD	BRCA	6.17424
TCGA-BH-A0B2	BRCA	6.29132
TCGA-AR-A1AT	BRCA	6.29042
TCGA-D8-A1JK	BRCA	5.64552
TCGA-C8-A26Y	BRCA	4.97709
TCGA-A7-A6VV	BRCA	5.99398
TCGA-A2-A3XX	BRCA	5.75197
TCGA-GM-A2DH	BRCA	6.37352
TCGA-D8-A1X6	BRCA	6.04209
TCGA-B6-A0I1	BRCA	5.20551
TCGA-A8-A09M	BRCA	5.64279
TCGA-EW-A1IY	BRCA	5.97957
TCGA-A8-A07F	BRCA	5.91934
TCGA-BH-A8FY	BRCA	5.3346
TCGA-5T-A9QA	BRCA	5.29746
TCGA-A2-A0EM	BRCA	5.60358
TCGA-AO-A12D	BRCA	5.63664
TCGA-GI-A2C8	BRCA	5.33808
TCGA-OL-A6VQ	BRCA	6.03999
TCGA-D8-A1X9	BRCA	5.75815
TCGA-A1-A0SB	BRCA	5.77993
TCGA-BH-A28Q	BRCA	6.07986
TCGA-A2-A04W	BRCA	4.98131
TCGA-B6-A0I2	BRCA	6.00048
TCGA-LL-A440	BRCA	5.98528
TCGA-A7-A26E	BRCA	4.72991
TCGA-EW-A1P8	BRCA	6.30899
TCGA-OL-A66I	BRCA	6.62922
TCGA-AO-A1KP	BRCA	4.95834
TCGA-A8-A092	BRCA	5.80699
TCGA-E2-A15L	BRCA	5.73954
TCGA-BH-A0HX	BRCA	5.84931
TCGA-E9-A22G	BRCA	5.73662
TCGA-E9-A248	BRCA	5.98582
TCGA-A8-A07I	BRCA	5.80255
TCGA-BH-A42V	BRCA	6.15123
TCGA-AN-A0FJ	BRCA	5.92529
TCGA-AO-A0JG	BRCA	5.93662
TCGA-E2-A108	BRCA	6.31754
TCGA-GM-A2DO	BRCA	6.28813
TCGA-A8-A082	BRCA	5.60156
TCGA-EW-A6SB	BRCA	5.68319
TCGA-D8-A27L	BRCA	6.0595
TCGA-EW-A1PD	BRCA	5.58143
TCGA-B6-A0IM	BRCA	5.4449
TCGA-EW-A1P5	BRCA	5.71216
TCGA-B6-A0X4	BRCA	5.23894
TCGA-EW-A1OY	BRCA	5.80624
TCGA-OL-A5DA	BRCA	5.72674
TCGA-B6-A0X5	BRCA	4.96874
TCGA-EW-A1IW	BRCA	5.87545
TCGA-LQ-A4E4	BRCA	5.05646
TCGA-A2-A0YM	BRCA	6.38546
TCGA-A8-A07U	BRCA	5.76522
TCGA-BH-A8G0	BRCA	6.27067
TCGA-AR-A0TV	BRCA	5.93281
TCGA-E9-A22E	BRCA	5.45532
TCGA-C8-A278	BRCA	5.68236
TCGA-AR-A0TQ	BRCA	5.83093
TCGA-AO-A0JB	BRCA	4.39414
TCGA-D8-A1XQ	BRCA	6.03719
TCGA-B6-A0I9	BRCA	5.44079
TCGA-A2-A0D3	BRCA	5.95621
TCGA-A1-A0SF	BRCA	6.02229
TCGA-AN-A04D	BRCA	4.97017
TCGA-E9-A22A	BRCA	5.68209
TCGA-S3-AA17	BRCA	6.01595
TCGA-OL-A5RX	BRCA	6.06514
TCGA-BH-A1EO	BRCA	5.86971
TCGA-BH-A6R9	BRCA	6.11319
TCGA-B6-A0RP	BRCA	5.84877
TCGA-A8-A0A1	BRCA	6.11706
TCGA-B6-A0IE	BRCA	5.15819
TCGA-C8-A12L	BRCA	5.46339
TCGA-E9-A1RH	BRCA	5.49682
TCGA-AN-A0XL	BRCA	5.50589
TCGA-AC-A2FF	BRCA	6.10986
TCGA-A2-A4S3	BRCA	5.89275
TCGA-BH-A1FE	BRCA	6.14827
TCGA-E9-A1NE	BRCA	6.24051
TCGA-E2-A10A	BRCA	5.661
TCGA-C8-A12Z	BRCA	5.34888
TCGA-A2-A4RY	BRCA	6.14013
TCGA-LL-A6FP	BRCA	4.94006
TCGA-AR-A24K	BRCA	5.92345
TCGA-E2-A15M	BRCA	6.22526
TCGA-A2-A0CK	BRCA	5.78188
TCGA-HN-A2OB	BRCA	5.7781
TCGA-WT-AB44	BRCA	4.93285
TCGA-E2-A573	BRCA	5.81943
TCGA-E2-A1L9	BRCA	5.69548
TCGA-A7-A26G	BRCA	5.96366
TCGA-D8-A1J8	BRCA	5.8937
TCGA-A2-A0CL	BRCA	6.48053
TCGA-A2-A04V	BRCA	5.52574
TCGA-EW-A1J5	BRCA	6.1235
TCGA-BH-A0GZ	BRCA	4.80727
TCGA-E2-A14U	BRCA	5.65176
TCGA-B6-A0IJ	BRCA	6.10922
TCGA-B6-A1KN	BRCA	5.48894
TCGA-E2-A15G	BRCA	5.7586
TCGA-A8-A08S	BRCA	5.36731
TCGA-A8-A09X	BRCA	6.19784
TCGA-AO-A03R	BRCA	5.40495
TCGA-E2-A1IE	BRCA	5.06357
TCGA-A2-A0EQ	BRCA	6.26555
TCGA-E9-A1R5	BRCA	5.35577
TCGA-S3-AA10	BRCA	6.43179
TCGA-LL-A5YL	BRCA	5.64104
TCGA-BH-A0E0	BRCA	5.34485
TCGA-B6-A0I5	BRCA	5.43651
TCGA-BH-A18U	BRCA	5.95064
TCGA-A8-A06Z	BRCA	5.12822
TCGA-D8-A1JN	BRCA	5.3513
TCGA-A7-A13H	BRCA	6.0697
TCGA-C8-A12Y	BRCA	5.53918
TCGA-BH-A0BS	BRCA	5.25681
TCGA-A7-A13F	BRCA	5.44858
TCGA-AC-A7VC	BRCA	5.83463
TCGA-AO-A03P	BRCA	5.50467
TCGA-BH-A1F0	BRCA	6.28681
TCGA-AR-A1AJ	BRCA	6.51756
TCGA-BH-A0EI	BRCA	5.53696
TCGA-AC-A3W7	BRCA	5.63061
TCGA-E2-A1LL	BRCA	5.57676
TCGA-E9-A1R7	BRCA	4.96654
TCGA-A8-A0A4	BRCA	5.73385
TCGA-E2-A1L6	BRCA	5.84866
TCGA-AO-A12E	BRCA	5.66699
TCGA-A2-A3KC	BRCA	5.98431
TCGA-BH-A18T	BRCA	5.89857
TCGA-AN-A0FK	BRCA	5.3984
TCGA-B6-A0IG	BRCA	5.28433
TCGA-A8-A08T	BRCA	5.97242
TCGA-D8-A1XU	BRCA	5.28004
TCGA-E2-A3DX	BRCA	6.27853
TCGA-A2-A0YD	BRCA	6.03516
TCGA-BH-A42U	BRCA	6.0123
TCGA-A8-A07W	BRCA	5.68706
TCGA-A8-A06N	BRCA	5.26297
TCGA-A8-A079	BRCA	5.61116
TCGA-AN-A0XT	BRCA	5.41881
TCGA-AR-A5QP	BRCA	5.85155
TCGA-BH-A0W3	BRCA	5.5849
TCGA-AN-A0AM	BRCA	5.74228
TCGA-A8-A0A2	BRCA	5.71965
TCGA-A7-A26E	BRCA	5.59535
TCGA-A8-A09N	BRCA	5.66833
TCGA-A8-A07J	BRCA	5.8546
TCGA-E2-A15R	BRCA	5.35057
TCGA-AR-A1AU	BRCA	5.7851
TCGA-A8-A09D	BRCA	5.6243
TCGA-AN-A041	BRCA	5.38474
TCGA-A8-A084	BRCA	5.01133
TCGA-BH-A201	BRCA	5.63492
TCGA-A8-A085	BRCA	5.1665
TCGA-LD-A66U	BRCA	6.10564
TCGA-AR-A5QQ	BRCA	6.28328
TCGA-A7-A0DA	BRCA	5.36046
TCGA-AR-A2LH	BRCA	6.23833
TCGA-E9-A1RE	BRCA	5.35518
TCGA-AR-A24U	BRCA	5.87139
TCGA-D8-A27T	BRCA	6.10795
TCGA-B6-A0IH	BRCA	5.7375
TCGA-A2-A0YH	BRCA	6.03087
TCGA-BH-A0DI	BRCA	5.91974
TCGA-E2-A1LI	BRCA	5.72093
TCGA-A2-A0CW	BRCA	5.45221
TCGA-E2-A14V	BRCA	5.53792
TCGA-AQ-A54O	BRCA	5.00036
TCGA-C8-A135	BRCA	5.65197
TCGA-GM-A2DK	BRCA	5.14333
TCGA-BH-A0AU	BRCA	5.7774
TCGA-AO-A0JE	BRCA	5.97287
TCGA-A2-A0D0	BRCA	6.09561
TCGA-LL-A73Z	BRCA	5.60225
TCGA-A8-A09G	BRCA	5.65468
TCGA-AN-A0AL	BRCA	5.67306
TCGA-A2-A0CT	BRCA	5.40379
TCGA-AN-A049	BRCA	5.7121
TCGA-LD-A74U	BRCA	5.95826
TCGA-D8-A1Y1	BRCA	5.86595
TCGA-A2-A0T5	BRCA	5.92073
TCGA-D8-A1JM	BRCA	5.73507
TCGA-OL-A6VO	BRCA	5.95773
TCGA-AC-A2FG	BRCA	5.74744
TCGA-E9-A22H	BRCA	5.66363
TCGA-B6-A0X0	BRCA	5.77452
TCGA-D8-A73X	BRCA	5.72596
TCGA-AQ-A7U7	BRCA	6.32494
TCGA-A2-A3Y0	BRCA	6.09253
TCGA-E2-A1LK	BRCA	5.42293
TCGA-BH-A0B7	BRCA	5.91507
TCGA-AR-A2LK	BRCA	5.86865
TCGA-AO-A1KT	BRCA	5.68108
TCGA-BH-A0HF	BRCA	5.85425
TCGA-A8-A09R	BRCA	5.80938
TCGA-AR-A1AR	BRCA	6.47771
TCGA-A7-A0DC	BRCA	3.76842
TCGA-BH-A1F8	BRCA	5.07616
TCGA-A7-A56D	BRCA	4.87449
TCGA-E9-A1ND	BRCA	5.94599
TCGA-C8-A27B	BRCA	6.20523
TCGA-A7-A0DB	BRCA	5.59277
TCGA-C8-A134	BRCA	5.96579
TCGA-E2-A107	BRCA	5.2656
TCGA-BH-A0BP	BRCA	5.42145
TCGA-A8-A091	BRCA	5.5186
TCGA-EW-A1PE	BRCA	5.78444
TCGA-BH-A0DK	BRCA	5.77341
TCGA-A8-A06R	BRCA	5.64408
TCGA-E9-A3QA	BRCA	6.29342
TCGA-EW-A1P1	BRCA	6.05529
TCGA-E2-A1IN	BRCA	5.58278
TCGA-BH-A0HQ	BRCA	5.57955
TCGA-B6-A0WY	BRCA	5.83972
TCGA-A8-A090	BRCA	5.94722
TCGA-A8-A08X	BRCA	5.34869
TCGA-3C-AALK	BRCA	5.68743
TCGA-EW-A1OW	BRCA	5.92931
TCGA-A2-A0CS	BRCA	5.43818
TCGA-BH-A18M	BRCA	6.01758
TCGA-E2-A1LB	BRCA	5.1733
TCGA-PL-A8LX	BRCA	5.29051
TCGA-E2-A2P6	BRCA	5.25744
TCGA-BH-A18R	BRCA	6.0014
TCGA-BH-A0B0	BRCA	5.8582
TCGA-GM-A2DI	BRCA	6.75237
TCGA-GM-A5PV	BRCA	5.66093
TCGA-A7-A0CG	BRCA	6.08869
TCGA-GM-A4E0	BRCA	5.55269
TCGA-AC-A2QH	BRCA	4.18856
TCGA-GM-A3XL	BRCA	6.18081
TCGA-D8-A1XO	BRCA	6.03394
TCGA-BH-A1F2	BRCA	5.16807
TCGA-A7-A26J	BRCA	5.75264
TCGA-AR-A24H	BRCA	6.13928
TCGA-A7-A26J	BRCA	4.72895
TCGA-C8-A8HQ	BRCA	5.7222
TCGA-B6-A0RU	BRCA	5.8472
TCGA-OL-A5D8	BRCA	5.56336
TCGA-OL-A97C	BRCA	6.04014
TCGA-GM-A3XG	BRCA	5.59799
TCGA-AR-A2LJ	BRCA	6.1116
TCGA-GM-A3NW	BRCA	5.54243
TCGA-A2-A0EV	BRCA	5.69445
TCGA-C8-A26X	BRCA	5.43988
TCGA-D8-A1XF	BRCA	5.4225
TCGA-A2-A0YI	BRCA	6.09872
TCGA-D8-A27G	BRCA	5.89069
TCGA-OL-A66H	BRCA	6.19794
TCGA-B6-A0WV	BRCA	5.20828
TCGA-BH-A0DE	BRCA	5.55102
TCGA-E2-A1L7	BRCA	6.14707
TCGA-A8-A075	BRCA	5.82884
TCGA-JL-A3YX	BRCA	5.67867
TCGA-A2-A4S1	BRCA	5.47533
TCGA-C8-A12V	BRCA	6.26795
TCGA-D8-A4Z1	BRCA	5.93421
TCGA-EW-A1P0	BRCA	6.01257
TCGA-BH-A0WA	BRCA	5.77447
TCGA-AQ-A1H3	BRCA	5.92209
TCGA-A7-A13E	BRCA	5.70579
TCGA-BH-A0HO	BRCA	6.05823
TCGA-D8-A1XW	BRCA	5.905
TCGA-A8-A07P	BRCA	5.6761
TCGA-E2-A10F	BRCA	6.15543
TCGA-C8-A12O	BRCA	6.01393
TCGA-C8-A132	BRCA	6.08421
TCGA-E2-A1B1	BRCA	6.26599
TCGA-E9-A1RG	BRCA	5.47428
TCGA-E2-A1AZ	BRCA	6.26203
TCGA-A7-A3J1	BRCA	6.15856
TCGA-AR-A0TW	BRCA	5.88342
TCGA-C8-A8HP	BRCA	5.52836
TCGA-MS-A51U	BRCA	5.88225
TCGA-LL-A6FQ	BRCA	5.52606
TCGA-A8-A094	BRCA	5.6863
TCGA-AR-A1AI	BRCA	6.11778
TCGA-C8-A3M7	BRCA	5.60692
TCGA-AN-A0AJ	BRCA	6.30224
TCGA-BH-A1EW	BRCA	5.9864
TCGA-AR-A24T	BRCA	5.93406
TCGA-AR-A1AW	BRCA	6.19949
TCGA-GI-A2C9	BRCA	5.84289
TCGA-A7-A0CE	BRCA	5.52271
TCGA-A2-A0YC	BRCA	5.67667
TCGA-AN-A0XU	BRCA	5.91649
TCGA-AR-A24Z	BRCA	5.54722
TCGA-AR-A24M	BRCA	5.70011
TCGA-C8-A1HL	BRCA	5.29047
TCGA-EW-A1OV	BRCA	6.26637
TCGA-A1-A0SH	BRCA	5.43622
TCGA-A2-A1FX	BRCA	6.04131
TCGA-D8-A1JL	BRCA	6.25032
TCGA-AC-A3YI	BRCA	5.92087
TCGA-AO-A03V	BRCA	5.58326
TCGA-AR-A1AH	BRCA	5.56984
TCGA-A2-A25A	BRCA	6.06736
TCGA-BH-A0DQ	BRCA	5.42409
TCGA-BH-A1F6	BRCA	6.2189
TCGA-EW-A6SA	BRCA	5.08726
TCGA-A7-A4SB	BRCA	5.01528
TCGA-E9-A1N8	BRCA	6.00618
TCGA-Z7-A8R6	BRCA	5.69074
TCGA-A8-A09A	BRCA	5.45321
TCGA-A7-A5ZX	BRCA	5.7283
TCGA-C8-A12N	BRCA	5.85337
TCGA-PE-A5DD	BRCA	5.43119
TCGA-BH-A2L8	BRCA	6.50092
TCGA-AC-A2FM	BRCA	5.37261
TCGA-A1-A0SE	BRCA	5.74818
TCGA-AC-A8OP	BRCA	5.76712
TCGA-GM-A3NY	BRCA	5.00838
TCGA-E2-A153	BRCA	5.79221
TCGA-A2-A3XW	BRCA	5.67973
TCGA-E9-A1RF	BRCA	5.71023
TCGA-AC-A2QI	BRCA	6.00269
TCGA-BH-A0BM	BRCA	5.382
TCGA-AO-A129	BRCA	6.01699
TCGA-XX-A89A	BRCA	6.07483
TCGA-A2-A0YG	BRCA	5.43651
TCGA-4H-AAAK	BRCA	6.05913
TCGA-A1-A0SO	BRCA	5.54514
TCGA-BH-A18N	BRCA	5.60026
TCGA-A8-A06P	BRCA	5.74863
TCGA-EW-A1OX	BRCA	4.88539
TCGA-A2-A0EP	BRCA	6.48875
TCGA-AR-A24W	BRCA	5.74038
TCGA-E2-A15I	BRCA	6.0024
TCGA-D8-A27E	BRCA	5.65053
TCGA-A8-A08J	BRCA	5.47209
TCGA-C8-A12X	BRCA	5.45033
TCGA-AO-A12C	BRCA	5.7175
TCGA-BH-A0H3	BRCA	6.063
TCGA-LL-A441	BRCA	6.40506
TCGA-3C-AAAU	BRCA	5.41456
TCGA-E2-A1IO	BRCA	5.81491
TCGA-E2-A15A	BRCA	5.64501
TCGA-A7-A3RF	BRCA	5.3965
TCGA-GM-A2DM	BRCA	6.05552
TCGA-AC-A6IX	BRCA	5.76846
TCGA-D8-A3Z5	BRCA	5.51209
TCGA-AC-A2FK	BRCA	5.97507
TCGA-AR-A1AS	BRCA	5.72789
TCGA-AC-A3TN	BRCA	5.21185
TCGA-AC-A23H	BRCA	5.16074
TCGA-A8-A08A	BRCA	5.80987
TCGA-A2-A0YE	BRCA	5.39744
TCGA-A2-A1FZ	BRCA	5.69027
TCGA-BH-A28O	BRCA	5.96348
TCGA-E9-A3HO	BRCA	5.16652
TCGA-E9-A245	BRCA	5.33632
TCGA-BH-A1EX	BRCA	5.5007
TCGA-D8-A1XV	BRCA	4.74567
TCGA-AO-A125	BRCA	4.84346
TCGA-AC-A6IW	BRCA	6.74612
TCGA-OL-A5RY	BRCA	6.20688
TCGA-AC-A3YJ	BRCA	5.89702
TCGA-E2-A1LS	BRCA	4.22299
TCGA-A2-A0EW	BRCA	6.10112
TCGA-C8-A1HM	BRCA	6.11088
TCGA-AR-A1AK	BRCA	6.16126
TCGA-E9-A1N6	BRCA	5.60395
TCGA-B6-A0RS	BRCA	5.80626
TCGA-BH-A0DV	BRCA	5.80375
TCGA-BH-A1EU	BRCA	6.32172
TCGA-BH-A18I	BRCA	6.14823
TCGA-E9-A24A	BRCA	5.74057
TCGA-E2-A1B0	BRCA	5.90412
TCGA-A2-A4S2	BRCA	5.96129
TCGA-A1-A0SJ	BRCA	5.4258
TCGA-JL-A3YW	BRCA	5.85129
TCGA-EW-A1J2	BRCA	5.96737
TCGA-OL-A66L	BRCA	5.81939
TCGA-A2-A0T4	BRCA	5.93292
TCGA-C8-A12P	BRCA	5.45059
TCGA-AN-A03Y	BRCA	5.81793
TCGA-C8-A1HO	BRCA	5.47457
TCGA-A1-A0SP	BRCA	6.31191
TCGA-B6-A0IC	BRCA	5.30225
TCGA-E9-A2JT	BRCA	6.69919
TCGA-A2-A0YL	BRCA	6.14785
TCGA-E9-A1NH	BRCA	5.65347
TCGA-A8-A07C	BRCA	6.08655
TCGA-C8-A138	BRCA	5.39317
TCGA-OL-A5D6	BRCA	5.38358
TCGA-E9-A1R4	BRCA	5.93344
TCGA-B6-A0RI	BRCA	5.80285
TCGA-A2-A0SU	BRCA	5.85796
TCGA-AO-A1KO	BRCA	5.37759
TCGA-D8-A27P	BRCA	5.53342
TCGA-AO-A0JJ	BRCA	6.15178
TCGA-OL-A5D7	BRCA	6.51938
TCGA-BH-A1FR	BRCA	5.80584
TCGA-A2-A3XT	BRCA	6.29738
TCGA-EW-A1IZ	BRCA	5.96083
TCGA-AO-A126	BRCA	5.54958
TCGA-A8-A08R	BRCA	5.99636
TCGA-BH-A0E6	BRCA	5.55069
TCGA-A8-A06O	BRCA	5.63187
TCGA-B6-A0I8	BRCA	4.91531
TCGA-AC-A2BK	BRCA	5.80949
TCGA-C8-A12K	BRCA	6.51016
TCGA-BH-A1FN	BRCA	5.85207
TCGA-A2-A04X	BRCA	5.75153
TCGA-A8-A08G	BRCA	5.69578
TCGA-A8-A06X	BRCA	5.67045
TCGA-AC-A3QP	BRCA	6.02348
TCGA-D8-A1JP	BRCA	5.88211
TCGA-C8-A12T	BRCA	6.04359
TCGA-AN-A0AS	BRCA	5.88358
TCGA-A2-A0YJ	BRCA	5.47264
TCGA-D8-A27K	BRCA	6.04451
TCGA-B6-A40B	BRCA	5.57159
TCGA-A8-A08C	BRCA	5.71395
TCGA-E9-A1R2	BRCA	5.82839
TCGA-BH-A1EN	BRCA	5.13241
TCGA-C8-A1HN	BRCA	5.699
TCGA-BH-A0C3	BRCA	5.8228
TCGA-BH-A0BV	BRCA	5.74597
TCGA-D8-A1X8	BRCA	5.98352
TCGA-E9-A227	BRCA	5.78401
TCGA-5L-AAT0	BRCA	5.97281
TCGA-AC-A8OR	BRCA	5.94281
TCGA-A2-A0YK	BRCA	6.27647
TCGA-C8-A130	BRCA	5.28558
TCGA-BH-A0E2	BRCA	5.92385
TCGA-EW-A1OZ	BRCA	5.85761
TCGA-A7-A13D	BRCA	4.95533
TCGA-C8-A26V	BRCA	5.44735
TCGA-BH-A18H	BRCA	6.08643
TCGA-OL-A66J	BRCA	5.54734
TCGA-AR-A1AP	BRCA	5.81214
TCGA-A2-A0ET	BRCA	5.94058
TCGA-AO-A0J7	BRCA	5.63598
TCGA-LD-A9QF	BRCA	6.33677
TCGA-AR-A1AQ	BRCA	5.8862
TCGA-B6-A0RG	BRCA	5.12539
TCGA-A2-A0EX	BRCA	6.07572
TCGA-PL-A8LY	BRCA	5.88889
TCGA-A2-A0ES	BRCA	5.90959
TCGA-C8-A1HF	BRCA	6.11733
TCGA-E9-A5UP	BRCA	5.18374
TCGA-AN-A0XV	BRCA	5.64866
TCGA-BH-A0HN	BRCA	5.23626
TCGA-A2-A0YF	BRCA	5.68146
TCGA-BH-A0H6	BRCA	5.35457
TCGA-A2-A3XU	BRCA	5.55818
TCGA-A2-A0CV	BRCA	6.0513
TCGA-A8-A0AD	BRCA	5.77793
TCGA-AO-A0J4	BRCA	6.14439
TCGA-D8-A27M	BRCA	6.16704
TCGA-A2-A04T	BRCA	6.07637
TCGA-E9-A1NA	BRCA	6.05808
TCGA-EW-A2FR	BRCA	5.699
TCGA-LL-A5YO	BRCA	6.22934
TCGA-E9-A22B	BRCA	5.36467
TCGA-E2-A1IL	BRCA	5.49378
TCGA-A8-A07B	BRCA	5.56718
TCGA-A7-A26I	BRCA	4.30861
TCGA-BH-A0B1	BRCA	5.33645
TCGA-EW-A423	BRCA	5.41481
TCGA-A1-A0SD	BRCA	5.58927
TCGA-D8-A1XD	BRCA	5.45987
TCGA-E2-A1IK	BRCA	5.695
TCGA-AN-A0FN	BRCA	6.12319
TCGA-E2-A15D	BRCA	5.77911
TCGA-BH-A0AW	BRCA	5.85036
TCGA-AR-A0U3	BRCA	5.54823
TCGA-D8-A1X7	BRCA	5.60343
TCGA-E2-A14X	BRCA	5.82386
TCGA-LL-A9Q3	BRCA	5.51554
TCGA-GM-A2DB	BRCA	5.08783
TCGA-AR-A0U4	BRCA	6.55727
TCGA-D8-A1XA	BRCA	5.84262
TCGA-E2-A1B5	BRCA	6.15237
TCGA-A8-A06U	BRCA	5.32891
TCGA-A8-A07R	BRCA	5.58387
TCGA-A2-A0ER	BRCA	5.56206
TCGA-E2-A1LE	BRCA	5.63614
TCGA-A1-A0SM	BRCA	5.58905
TCGA-A2-A1G1	BRCA	6.20732
TCGA-E9-A6HE	BRCA	5.78252
TCGA-AN-A0FZ	BRCA	5.09378
TCGA-PE-A5DE	BRCA	6.19873
TCGA-EW-A1J6	BRCA	4.583
TCGA-AC-A6NO	BRCA	5.77543
TCGA-A7-A2KD	BRCA	6.01933
TCGA-A8-A08L	BRCA	5.67349
TCGA-A7-A6VW	BRCA	5.74331
TCGA-EW-A6SC	BRCA	5.92531
TCGA-D8-A1XK	BRCA	6.33575
TCGA-BH-A0AY	BRCA	5.52036
TCGA-C8-A12U	BRCA	5.58912
TCGA-AR-A0U2	BRCA	5.78544
TCGA-D8-A1JA	BRCA	5.42388
TCGA-A7-A0CH	BRCA	5.43457
TCGA-A8-A0A7	BRCA	5.91086
TCGA-AR-A250	BRCA	5.69692
TCGA-B6-A408	BRCA	5.77665
TCGA-E2-A15P	BRCA	5.31112
TCGA-AR-A5QM	BRCA	5.87149
TCGA-A8-A07Z	BRCA	5.51339
TCGA-BH-A0W7	BRCA	6.16394
TCGA-A7-A4SA	BRCA	5.67294
TCGA-AO-A0J9	BRCA	5.2712
TCGA-E9-A244	BRCA	5.65721
TCGA-A2-A4S0	BRCA	5.34238
TCGA-EW-A424	BRCA	5.59213
TCGA-OL-A66O	BRCA	5.54559
TCGA-OL-A5RW	BRCA	5.58175
TCGA-A2-A0SV	BRCA	5.85162
TCGA-E9-A1NF	BRCA	5.614
TCGA-E2-A105	BRCA	5.61031
TCGA-D8-A1JU	BRCA	6.0376
TCGA-A7-A425	BRCA	5.73337
TCGA-GM-A2DD	BRCA	5.73403
TCGA-BH-A0BD	BRCA	5.9813
TCGA-BH-A0BQ	BRCA	6.0207
TCGA-E9-A228	BRCA	5.66666
TCGA-D8-A27W	BRCA	5.96655
TCGA-E2-A1IG	BRCA	5.60059
TCGA-D8-A1JI	BRCA	5.54254
TCGA-AN-A0FT	BRCA	4.89944
TCGA-A2-A3KD	BRCA	5.65819
TCGA-C8-A3M8	BRCA	4.91682
TCGA-A2-A0EO	BRCA	5.76416
TCGA-BH-A0B4	BRCA	5.41587
TCGA-E2-A14S	BRCA	5.85667
TCGA-E9-A1NG	BRCA	6.00557
TCGA-AC-A3TM	BRCA	5.71147
TCGA-AN-A04C	BRCA	5.5045
TCGA-BH-A0E1	BRCA	5.39139
TCGA-C8-A12W	BRCA	5.86252
TCGA-A8-A09K	BRCA	5.61076
TCGA-E9-A1N4	BRCA	6.31031
TCGA-BH-A18V	BRCA	6.24007
TCGA-E2-A9RU	BRCA	5.6626
TCGA-A2-A0D4	BRCA	4.86267
TCGA-D8-A1XR	BRCA	5.50615
TCGA-E2-A14N	BRCA	5.95878
TCGA-PE-A5DC	BRCA	5.30622
TCGA-AR-A2LL	BRCA	5.88121
TCGA-A2-A0CY	BRCA	5.11047
TCGA-BH-A0AV	BRCA	5.88791
TCGA-BH-A0GY	BRCA	5.84087
TCGA-BH-A0HY	BRCA	5.07728
TCGA-A8-A08I	BRCA	6.31457
TCGA-A2-A25C	BRCA	5.58952
TCGA-OL-A5RZ	BRCA	5.539
TCGA-A8-A0A9	BRCA	5.796
TCGA-A7-A6VX	BRCA	5.46564
TCGA-E2-A106	BRCA	5.07244
TCGA-AC-A6IV	BRCA	6.03144
TCGA-AN-A03X	BRCA	5.36852
TCGA-EW-A1PB	BRCA	6.34264
TCGA-BH-A6R8	BRCA	5.49543
TCGA-A7-A13D	BRCA	4.67109
TCGA-PL-A8LZ	BRCA	6.04216
TCGA-D8-A1XM	BRCA	6.13821
TCGA-BH-A1ET	BRCA	5.66955
TCGA-B6-A3ZX	BRCA	6.41297
TCGA-W8-A86G	BRCA	5.31803
TCGA-D8-A73U	BRCA	5.91799
TCGA-E9-A1RB	BRCA	5.82606
TCGA-AR-A0TS	BRCA	6.27582
TCGA-A7-A13E	BRCA	5.51495
TCGA-AO-A12A	BRCA	6.01258
TCGA-AN-A0XS	BRCA	5.72645
TCGA-AN-A0G0	BRCA	5.75511
TCGA-E2-A10C	BRCA	5.35783
TCGA-BH-A0H0	BRCA	5.44732
TCGA-AQ-A04J	BRCA	6.03565
TCGA-AN-A0AK	BRCA	5.93063
TCGA-AR-A2LN	BRCA	6.05485
TCGA-A8-A081	BRCA	5.84953
TCGA-A2-A04Y	BRCA	5.44113
TCGA-BH-A0B5	BRCA	6.04717
TCGA-A2-A0CZ	BRCA	5.76322
TCGA-B6-A0WX	BRCA	5.7199
TCGA-D8-A3Z6	BRCA	5.32636
TCGA-A8-A07S	BRCA	5.68662
TCGA-E2-A14Y	BRCA	5.393
TCGA-BH-A18L	BRCA	5.4497
TCGA-BH-A0BT	BRCA	5.5606
TCGA-LD-A7W5	BRCA	6.09962
TCGA-A2-A3XS	BRCA	5.71062
TCGA-E2-A152	BRCA	5.49656
TCGA-BH-A5IZ	BRCA	5.54481
TCGA-LL-A740	BRCA	5.49616
TCGA-C8-A12Q	BRCA	5.58773
TCGA-A2-A0CQ	BRCA	5.51787
TCGA-AO-A12H	BRCA	5.44755
TCGA-C8-A133	BRCA	5.3124
TCGA-A2-A04Q	BRCA	6.08875
TCGA-AO-A124	BRCA	5.90455
TCGA-AN-A0FL	BRCA	4.58117
TCGA-BH-A1FC	BRCA	6.11296
TCGA-AN-A0FD	BRCA	5.73549
TCGA-C8-A131	BRCA	5.31199
TCGA-A2-A25F	BRCA	6.7809
TCGA-E9-A1NI	BRCA	5.442
TCGA-GM-A2DA	BRCA	5.23799
TCGA-B6-A0RQ	BRCA	5.58678
TCGA-BH-A0H5	BRCA	6.52949
TCGA-AC-A2B8	BRCA	6.06748
TCGA-A7-A13G	BRCA	3.7231
TCGA-A7-A3IY	BRCA	6.11162
TCGA-LL-A5YP	BRCA	6.00266
TCGA-E2-A1IF	BRCA	5.35048
TCGA-BH-A18G	BRCA	5.38025
TCGA-B6-A402	BRCA	5.3663
TCGA-BH-A0DT	BRCA	6.00837
TCGA-EW-A1PF	BRCA	5.73235
TCGA-A8-A09Z	BRCA	5.89829
TCGA-BH-A0C0	BRCA	6.30439
TCGA-BH-A1FM	BRCA	4.97322
TCGA-A8-A07E	BRCA	5.90646
TCGA-A8-A09C	BRCA	5.51949
TCGA-AC-A2BM	BRCA	5.87962
TCGA-AO-A0JA	BRCA	5.64124
TCGA-A2-A0CO	BRCA	6.13306
TCGA-A8-A07G	BRCA	5.536
TCGA-LL-A50Y	BRCA	5.72688
TCGA-A7-A4SD	BRCA	5.91626
TCGA-A2-A0T0	BRCA	5.89131
TCGA-S3-AA14	BRCA	5.43373
TCGA-AR-A251	BRCA	5.87031
TCGA-BH-A0BL	BRCA	6.08278
TCGA-AC-A5XU	BRCA	5.72642
TCGA-A2-A0D2	BRCA	6.22276
TCGA-A2-A0SW	BRCA	5.19366
TCGA-E9-A3X8	BRCA	5.61073
TCGA-B6-A2IU	BRCA	5.27849
TCGA-EW-A6S9	BRCA	5.55476
TCGA-E9-A1N9	BRCA	5.92188
TCGA-D8-A27I	BRCA	6.04149
TCGA-E2-A158	BRCA	5.50312
TCGA-A1-A0SK	BRCA	5.81662
TCGA-AC-A23G	BRCA	5.97706
TCGA-C8-A1HJ	BRCA	5.37101
TCGA-GM-A2DL	BRCA	5.73096
TCGA-AR-A2LO	BRCA	6.29491
TCGA-E2-A1IJ	BRCA	5.82361
TCGA-AR-A0TP	BRCA	5.37127
TCGA-D8-A27V	BRCA	5.68716
TCGA-E9-A5FK	BRCA	5.97548
TCGA-BH-A203	BRCA	5.92241
TCGA-BH-A0DL	BRCA	5.90055
TCGA-OL-A5RU	BRCA	6.03156
TCGA-A8-A083	BRCA	5.31417
TCGA-A2-A25E	BRCA	5.68431
TCGA-C8-A1HE	BRCA	5.35842
TCGA-AO-A1KS	BRCA	5.67681
TCGA-E9-A1QZ	BRCA	6.07019
TCGA-AR-A0TX	BRCA	5.90163
TCGA-BH-A18F	BRCA	6.01157
TCGA-AO-A0J5	BRCA	5.49767
TCGA-AO-A1KR	BRCA	5.32571
TCGA-EW-A1J3	BRCA	5.28968
TCGA-A2-A0EU	BRCA	5.62554
TCGA-BH-A0EE	BRCA	5.3405
TCGA-BH-A18J	BRCA	5.47101
TCGA-D8-A1XY	BRCA	5.45829
TCGA-EW-A1P7	BRCA	6.3759
TCGA-AO-A128	BRCA	6.73037
TCGA-A8-A093	BRCA	5.53008
TCGA-B6-A0IQ	BRCA	5.9262
TCGA-E2-A155	BRCA	5.30878
TCGA-BH-A0DX	BRCA	5.68453
TCGA-B6-A0IO	BRCA	5.39473
TCGA-C8-A137	BRCA	5.31585
TCGA-AC-A2FB	BRCA	6.34387
TCGA-A8-A09Q	BRCA	6.25578
TCGA-A2-A0D1	BRCA	5.26873
TCGA-BH-A0DG	BRCA	5.70845
TCGA-GM-A3XN	BRCA	5.88954
TCGA-BH-A0HB	BRCA	5.72967
TCGA-E2-A572	BRCA	5.00582
TCGA-A7-A0CD	BRCA	5.5506
TCGA-C8-A1HG	BRCA	5.83638
TCGA-A1-A0SG	BRCA	5.70993
TCGA-AN-A0FS	BRCA	5.6217
TCGA-S3-AA11	BRCA	5.29576
TCGA-E2-A1BD	BRCA	5.44723
TCGA-B6-A0RO	BRCA	5.15687
TCGA-E2-A1II	BRCA	6.77544
TCGA-D8-A1XS	BRCA	5.85059
TCGA-AN-A0FX	BRCA	5.75916
TCGA-D8-A1JC	BRCA	5.63528
TCGA-AO-A0JC	BRCA	6.81728
TCGA-E2-A574	BRCA	5.43311
TCGA-E9-A1N3	BRCA	5.38393
TCGA-AN-A0AT	BRCA	6.08876
TCGA-BH-A204	BRCA	5.35609
TCGA-A2-A0T1	BRCA	5.67932
TCGA-A7-A26E	BRCA	4.95163
TCGA-BH-A0C1	BRCA	6.01383
TCGA-AO-A03M	BRCA	6.05397
TCGA-AO-A03U	BRCA	5.85925
TCGA-B6-A1KC	BRCA	4.94381
TCGA-BH-A0DO	BRCA	5.62101
TCGA-BH-A0C7	BRCA	5.79715
TCGA-EW-A1PC	BRCA	5.28407
TCGA-A7-A26F	BRCA	4.87791
TCGA-A7-A0DC	BRCA	4.81474
TCGA-AC-A3OD	BRCA	4.57858
TCGA-AC-A2QH	BRCA	4.80799
TCGA-D8-A1JG	BRCA	5.56996
TCGA-EW-A3E8	BRCA	6.06992
TCGA-AQ-A04L	BRCA	5.41042
TCGA-A7-A13E	BRCA	5.02351
TCGA-A7-A26J	BRCA	5.26599
TCGA-A7-A13G	BRCA	4.59664
TCGA-AQ-A04H	BRCA	5.37273
TCGA-A7-A13D	BRCA	4.72723
TCGA-BH-A0E9	BRCA	5.82331
TCGA-AO-A03N	BRCA	4.21179
TCGA-AC-A3QQ	BRCA	3.91707
TCGA-A7-A26I	BRCA	4.87398
TCGA-A7-A0DB	BRCA	4.83139
TCGA-E2-A15K	BRCA	5.31967
TCGA-BH-A1ES	BRCA	5.13061
TCGA-BH-A1FE	BRCA	5.76215
TCGA-BH-A18V	BRCA	6.3298
TCGA-E2-A15A	BRCA	6.25537
TCGA-AC-A6IX	BRCA	6.01661
TCGA-E2-A15E	BRCA	5.83464
TCGA-VS-A9UL	CESC	4.93398
TCGA-VS-A8EI	CESC	5.56813
TCGA-JX-A5QV	CESC	5.71704
TCGA-EK-A2RA	CESC	5.87389
TCGA-VS-A9U5	CESC	5.69841
TCGA-C5-A1MI	CESC	5.88058
TCGA-ZJ-AAXD	CESC	5.42
TCGA-C5-A8XI	CESC	5.81322
TCGA-VS-A8EG	CESC	5.3252
TCGA-FU-A57G	CESC	5.65697
TCGA-Q1-A73S	CESC	5.35673
TCGA-C5-A1M6	CESC	5.151
TCGA-VS-A9UY	CESC	5.66737
TCGA-VS-A9V1	CESC	5.12936
TCGA-JW-A5VL	CESC	5.78359
TCGA-VS-A9UC	CESC	5.2262
TCGA-EK-A2RC	CESC	5.67457
TCGA-C5-A7UI	CESC	5.4529
TCGA-VS-A9V5	CESC	4.82135
TCGA-VS-A9UV	CESC	5.364
TCGA-ZJ-AAXU	CESC	5.86249
TCGA-EK-A2R8	CESC	5.7911
TCGA-C5-A2LZ	CESC	5.57972
TCGA-2W-A8YY	CESC	5.99371
TCGA-C5-A7UC	CESC	5.43166
TCGA-Q1-A73Q	CESC	5.43567
TCGA-Q1-A6DW	CESC	5.70829
TCGA-EA-A5ZE	CESC	6.11159
TCGA-IR-A3L7	CESC	5.15503
TCGA-GH-A9DA	CESC	5.97992
TCGA-JW-A5VH	CESC	5.45439
TCGA-C5-A3HF	CESC	5.8504
TCGA-EA-A3HQ	CESC	6.22853
TCGA-Q1-A5R3	CESC	5.21977
TCGA-EA-A50E	CESC	5.64722
TCGA-EK-A2RL	CESC	5.1724
TCGA-JW-A5VI	CESC	5.74834
TCGA-DG-A2KH	CESC	5.77339
TCGA-IR-A3LL	CESC	5.78448
TCGA-EA-A411	CESC	5.55604
TCGA-EK-A2IP	CESC	4.6523
TCGA-MA-AA3X	CESC	5.34492
TCGA-VS-A9UR	CESC	5.39933
TCGA-C5-A7X5	CESC	5.19305
TCGA-VS-A8EC	CESC	5.2638
TCGA-VS-A954	CESC	5.8063
TCGA-VS-A9UI	CESC	5.41013
TCGA-FU-A5XV	CESC	5.37228
TCGA-MA-AA41	CESC	5.71803
TCGA-C5-A1MK	CESC	5.60691
TCGA-EK-A2IR	CESC	5.22867
TCGA-IR-A3LK	CESC	6.00177
TCGA-C5-A907	CESC	5.4331
TCGA-C5-A3HE	CESC	6.05576
TCGA-VS-A9UT	CESC	5.61705
TCGA-EK-A2RO	CESC	5.28689
TCGA-C5-A8YR	CESC	5.8223
TCGA-EK-A2GZ	CESC	5.01471
TCGA-UC-A7PD	CESC	5.50529
TCGA-JX-A3Q0	CESC	5.93515
TCGA-C5-A0TN	CESC	5.46621
TCGA-C5-A7CK	CESC	5.2495
TCGA-EA-A5O9	CESC	5.44345
TCGA-VS-A8EB	CESC	5.89004
TCGA-VS-A94X	CESC	5.57205
TCGA-C5-A8ZZ	CESC	5.62554
TCGA-VS-A8QM	CESC	5.88092
TCGA-JX-A3Q8	CESC	5.50737
TCGA-C5-A8XH	CESC	5.51155
TCGA-DS-A1OB	CESC	5.70812
TCGA-VS-A950	CESC	5.36201
TCGA-C5-A1MH	CESC	6.09652
TCGA-WL-A834	CESC	5.58159
TCGA-C5-A7X3	CESC	5.68592
TCGA-C5-A902	CESC	5.79283
TCGA-IR-A3LC	CESC	5.51132
TCGA-DS-A1OA	CESC	5.90048
TCGA-FU-A2QG	CESC	5.60799
TCGA-DS-A0VM	CESC	5.29332
TCGA-EA-A44S	CESC	5.50213
TCGA-VS-A9UM	CESC	5.49772
TCGA-IR-A3LH	CESC	6.12233
TCGA-EK-A2RB	CESC	4.82935
TCGA-VS-A8EK	CESC	5.44065
TCGA-EX-A3L1	CESC	5.83463
TCGA-C5-A7CO	CESC	5.15196
TCGA-C5-A7CJ	CESC	5.97578
TCGA-DS-A7WH	CESC	5.31018
TCGA-ZJ-A8QR	CESC	5.21513
TCGA-EK-A2R9	CESC	5.97116
TCGA-VS-AA62	CESC	6.19217
TCGA-VS-A8EJ	CESC	5.56476
TCGA-EA-A3HT	CESC	5.59417
TCGA-BI-A0VS	CESC	5.90876
TCGA-BI-A0VR	CESC	6.03012
TCGA-VS-A8Q9	CESC	5.05174
TCGA-EK-A2PI	CESC	4.76277
TCGA-EK-A2RM	CESC	5.18822
TCGA-DS-A7WI	CESC	5.42241
TCGA-IR-A3LB	CESC	5.15311
TCGA-DG-A2KM	CESC	6.1591
TCGA-C5-A7CH	CESC	4.98168
TCGA-EK-A2R7	CESC	5.54998
TCGA-DS-A1OD	CESC	6.17266
TCGA-C5-A8XJ	CESC	5.62254
TCGA-ZJ-AAXA	CESC	5.34809
TCGA-EK-A3GJ	CESC	6.07487
TCGA-EA-A5FO	CESC	5.39405
TCGA-C5-A7XC	CESC	5.8161
TCGA-C5-A1M7	CESC	5.74837
TCGA-VS-A8EL	CESC	5.80784
TCGA-VS-A9UP	CESC	5.02578
TCGA-LP-A4AU	CESC	5.40339
TCGA-DS-A1OC	CESC	5.9725
TCGA-Q1-A73R	CESC	5.18231
TCGA-BI-A20A	CESC	5.67195
TCGA-C5-A2LY	CESC	5.83965
TCGA-UC-A7PF	CESC	6.05123
TCGA-VS-A8QF	CESC	5.46142
TCGA-C5-A1MJ	CESC	6.22983
TCGA-EA-A5ZD	CESC	5.83759
TCGA-EX-A69M	CESC	5.64897
TCGA-LP-A5U2	CESC	6.48919
TCGA-DR-A0ZL	CESC	5.30674
TCGA-VS-A94W	CESC	6.03501
TCGA-EA-A439	CESC	5.43894
TCGA-C5-A7X8	CESC	4.98935
TCGA-EK-A2PL	CESC	4.85918
TCGA-MU-A5YI	CESC	5.75499
TCGA-EX-A449	CESC	5.10144
TCGA-VS-A959	CESC	5.59783
TCGA-ZJ-AB0H	CESC	5.75519
TCGA-HG-A2PA	CESC	5.38504
TCGA-Q1-A5R2	CESC	5.59239
TCGA-C5-A7UE	CESC	5.14911
TCGA-MA-AA42	CESC	5.93365
TCGA-EK-A3GN	CESC	4.94519
TCGA-MA-AA3W	CESC	6.54927
TCGA-VS-A953	CESC	5.97012
TCGA-MY-A5BE	CESC	6.35052
TCGA-DS-A0VN	CESC	5.89106
TCGA-XS-A8TJ	CESC	5.47992
TCGA-EK-A2PM	CESC	5.18331
TCGA-LP-A7HU	CESC	6.23471
TCGA-MU-A51Y	CESC	6.01213
TCGA-DR-A0ZM	CESC	5.25846
TCGA-IR-A3LA	CESC	5.42329
TCGA-VS-A9UJ	CESC	5.24774
TCGA-FU-A40J	CESC	5.73902
TCGA-C5-A1BJ	CESC	5.90972
TCGA-ZJ-A8QQ	CESC	5.58908
TCGA-EA-A4BA	CESC	5.31233
TCGA-VS-A958	CESC	6.02121
TCGA-C5-A7UH	CESC	5.65729
TCGA-C5-A7CL	CESC	5.12044
TCGA-VS-A8QH	CESC	4.8012
TCGA-VS-A957	CESC	5.28029
TCGA-C5-A1ME	CESC	5.49139
TCGA-JW-A5VK	CESC	5.1699
TCGA-DS-A7WF	CESC	5.63924
TCGA-Q1-A73O	CESC	5.81812
TCGA-RA-A741	CESC	5.72403
TCGA-C5-A7CM	CESC	4.78335
TCGA-DS-A1O9	CESC	5.78056
TCGA-C5-A3HL	CESC	5.16824
TCGA-FU-A770	CESC	5.50973
TCGA-JW-A5VG	CESC	6.0258
TCGA-EA-A5ZF	CESC	5.19276
TCGA-LP-A5U3	CESC	5.7366
TCGA-ZJ-AAX4	CESC	5.82461
TCGA-VS-A94Y	CESC	5.12021
TCGA-C5-A2LS	CESC	4.72682
TCGA-R2-A69V	CESC	6.41408
TCGA-VS-A8QA	CESC	5.52816
TCGA-LP-A4AV	CESC	5.2488
TCGA-VS-A9UB	CESC	6.34276
TCGA-C5-A1M5	CESC	5.96098
TCGA-VS-A9V3	CESC	5.86061
TCGA-EA-A43B	CESC	5.57388
TCGA-EA-A556	CESC	5.64493
TCGA-MA-AA3Y	CESC	6.24768
TCGA-ZJ-AAXT	CESC	5.64975
TCGA-C5-A1MN	CESC	5.16877
TCGA-JX-A3PZ	CESC	6.09336
TCGA-C5-A1ML	CESC	5.48459
TCGA-C5-A2LV	CESC	6.04243
TCGA-LP-A4AX	CESC	6.11455
TCGA-Q1-A73P	CESC	5.65847
TCGA-C5-A1MF	CESC	5.68417
TCGA-C5-A1BL	CESC	5.64069
TCGA-ZJ-AAXB	CESC	5.59493
TCGA-C5-A1BM	CESC	5.65244
TCGA-C5-A2M1	CESC	6.23053
TCGA-EA-A6QX	CESC	5.50934
TCGA-DG-A2KK	CESC	5.81308
TCGA-VS-A9U6	CESC	5.57795
TCGA-C5-A1M9	CESC	5.91432
TCGA-MA-AA3Z	CESC	5.58777
TCGA-UC-A7PI	CESC	5.25328
TCGA-VS-A8QC	CESC	5.42213
TCGA-ZJ-AB0I	CESC	5.28485
TCGA-Q1-A6DV	CESC	5.54054
TCGA-C5-A2LX	CESC	6.14167
TCGA-EK-A2RJ	CESC	5.64355
TCGA-EK-A2RK	CESC	5.73164
TCGA-EA-A1QT	CESC	5.7716
TCGA-ZJ-AAX8	CESC	5.73456
TCGA-EA-A3QE	CESC	5.64215
TCGA-FU-A3TX	CESC	5.8547
TCGA-VS-A9V0	CESC	5.10934
TCGA-EK-A3GM	CESC	4.68073
TCGA-FU-A3EO	CESC	5.25083
TCGA-C5-A905	CESC	5.53505
TCGA-C5-A8YT	CESC	5.74918
TCGA-C5-A8YQ	CESC	5.60092
TCGA-VS-A8EH	CESC	5.00864
TCGA-VS-A9UU	CESC	5.26412
TCGA-FU-A3HY	CESC	5.30733
TCGA-DS-A0VK	CESC	5.37226
TCGA-UC-A7PG	CESC	5.36964
TCGA-VS-A9V4	CESC	5.43031
TCGA-VS-A9UH	CESC	5.89157
TCGA-VS-A8Q8	CESC	5.1401
TCGA-VS-A94Z	CESC	6.1712
TCGA-VS-A9UD	CESC	5.84997
TCGA-EX-A69L	CESC	6.10159
TCGA-HM-A3JK	CESC	5.94251
TCGA-IR-A3LI	CESC	4.46035
TCGA-DS-A3LQ	CESC	5.58274
TCGA-DG-A2KJ	CESC	5.07814
TCGA-EA-A97N	CESC	5.60441
TCGA-ZX-AA5X	CESC	5.71292
TCGA-ZJ-AAXJ	CESC	4.60931
TCGA-EK-A2PK	CESC	5.71786
TCGA-EX-A1H5	CESC	5.36766
TCGA-FU-A3HZ	CESC	5.94384
TCGA-FU-A3WB	CESC	5.44701
TCGA-ZJ-AAXN	CESC	6.04006
TCGA-VS-A9U7	CESC	5.77392
TCGA-C5-A2M2	CESC	5.29524
TCGA-4J-AA1J	CESC	5.55906
TCGA-IR-A3LF	CESC	5.50093
TCGA-FU-A3YQ	CESC	5.56822
TCGA-EA-A1QS	CESC	5.51029
TCGA-FU-A23L	CESC	5.88763
TCGA-EA-A3HU	CESC	5.84179
TCGA-HM-A6W2	CESC	6.0331
TCGA-C5-A1MP	CESC	5.89612
TCGA-ZJ-AAXF	CESC	5.72534
TCGA-HM-A4S6	CESC	5.94651
TCGA-VS-A9UZ	CESC	5.46385
TCGA-EK-A2H1	CESC	6.03939
TCGA-EA-A3HR	CESC	5.37698
TCGA-FU-A23K	CESC	5.8656
TCGA-EA-A78R	CESC	5.56533
TCGA-JW-A852	CESC	5.0604
TCGA-JW-AAVH	CESC	5.23675
TCGA-C5-A1M8	CESC	5.29046
TCGA-VS-A9UQ	CESC	5.28641
TCGA-MU-A8JM	CESC	5.52406
TCGA-EX-A8YF	CESC	5.62976
TCGA-DG-A2KL	CESC	5.82643
TCGA-VS-A9UO	CESC	4.8569
TCGA-PN-A8MA	CESC	5.425
TCGA-ZJ-AAXI	CESC	4.62144
TCGA-VS-A9V2	CESC	5.69908
TCGA-MY-A5BF	CESC	5.97956
TCGA-Q1-A6DT	CESC	5.07785
TCGA-EA-A3Y4	CESC	5.90606
TCGA-EK-A2PG	CESC	4.94096
TCGA-FU-A3TQ	CESC	5.46464
TCGA-EA-A410	CESC	5.56684
TCGA-LP-A4AW	CESC	5.80564
TCGA-EA-A3HS	CESC	5.75445
TCGA-EK-A2RE	CESC	4.93678
TCGA-C5-A8XK	CESC	5.6899
TCGA-EA-A3QD	CESC	6.26969
TCGA-DS-A5RQ	CESC	5.33147
TCGA-VS-A952	CESC	5.33178
TCGA-EK-A2RN	CESC	4.03639
TCGA-EK-A3GK	CESC	5.80124
TCGA-EK-A2H0	CESC	5.59456
TCGA-MY-A5BD	CESC	5.69425
TCGA-C5-A901	CESC	5.44885
TCGA-DS-A0VL	CESC	5.83415
TCGA-MA-AA43	CESC	5.43474
TCGA-ZJ-A8QO	CESC	5.86469
TCGA-JW-A5VJ	CESC	5.33393
TCGA-C5-A1MQ	CESC	5.80548
TCGA-C5-A7CG	CESC	6.4941
TCGA-HM-A3JJ	CESC	5.79788
TCGA-MY-A913	CESC	6.14408
TCGA-Q1-A5R1	CESC	5.39847
TCGA-JW-A69B	CESC	5.18389
TCGA-C5-A2LT	CESC	6.14309
TCGA-FU-A3NI	CESC	5.80774
TCGA-C5-A1BI	CESC	5.46629
TCGA-C5-A1BK	CESC	5.89431
TCGA-C5-A3HD	CESC	5.35873
TCGA-EX-A1H6	CESC	4.83648
TCGA-C5-A1BF	CESC	5.6846
TCGA-C5-A1BN	CESC	5.36261
TCGA-C5-A1BE	CESC	5.5697
TCGA-C5-A1BQ	CESC	5.70308
TCGA-HM-A6W2	CESC	5.57948
TCGA-UC-A7PG	CESC	5.94171
TCGA-W5-AA33	CHOL	5.80353
TCGA-YR-A95A	CHOL	4.55803
TCGA-ZH-A8Y6	CHOL	4.76082
TCGA-3X-AAVB	CHOL	5.65846
TCGA-WD-A7RX	CHOL	5.64664
TCGA-W5-AA2Z	CHOL	5.68839
TCGA-W5-AA38	CHOL	4.91907
TCGA-W5-AA2X	CHOL	5.23646
TCGA-W6-AA0S	CHOL	5.81657
TCGA-W5-AA2Q	CHOL	5.25943
TCGA-W5-AA36	CHOL	4.96964
TCGA-W5-AA39	CHOL	3.88021
TCGA-W5-AA2I	CHOL	4.07053
TCGA-3X-AAV9	CHOL	5.70558
TCGA-ZH-A8Y2	CHOL	5.62695
TCGA-W5-AA2G	CHOL	5.36361
TCGA-ZU-A8S4	CHOL	6.13066
TCGA-W5-AA2O	CHOL	5.4538
TCGA-W5-AA31	CHOL	5.41591
TCGA-3X-AAVC	CHOL	5.16666
TCGA-ZH-A8Y1	CHOL	5.57331
TCGA-3X-AAVE	CHOL	5.9948
TCGA-ZH-A8Y5	CHOL	4.80581
TCGA-ZH-A8Y4	CHOL	5.10849
TCGA-4G-AAZT	CHOL	5.38275
TCGA-W5-AA30	CHOL	5.27732
TCGA-W5-AA2T	CHOL	4.79242
TCGA-W5-AA34	CHOL	5.37639
TCGA-W5-AA2H	CHOL	6.72354
TCGA-ZD-A8I3	CHOL	4.96092
TCGA-W5-AA2W	CHOL	5.28355
TCGA-4G-AAZO	CHOL	5.09882
TCGA-ZH-A8Y8	CHOL	5.81278
TCGA-3X-AAVA	CHOL	5.2472
TCGA-W5-AA2U	CHOL	5.22262
TCGA-AA-A00K	COAD	5.53796
TCGA-D5-5538	COAD	6.30045
TCGA-AA-A00A	COAD	5.73421
TCGA-AA-A02K	COAD	4.9676
TCGA-D5-6922	COAD	5.93487
TCGA-AD-5900	COAD	6.17713
TCGA-AA-3495	COAD	5.55608
TCGA-AD-6888	COAD	5.12085
TCGA-CA-5256	COAD	5.75822
TCGA-G4-6299	COAD	6.12683
TCGA-AZ-4313	COAD	5.14915
TCGA-AA-3872	COAD	5.57904
TCGA-F4-6854	COAD	5.91229
TCGA-AA-3977	COAD	5.95882
TCGA-CA-5254	COAD	5.58103
TCGA-CK-5916	COAD	6.39577
TCGA-AA-A03F	COAD	4.66222
TCGA-AA-A01X	COAD	5.11815
TCGA-G4-6304	COAD	5.86665
TCGA-AA-3866	COAD	6.08442
TCGA-AY-4071	COAD	5.32634
TCGA-AA-3655	COAD	5.70887
TCGA-AA-A02E	COAD	5.42765
TCGA-AA-3510	COAD	5.77504
TCGA-AA-3561	COAD	5.39474
TCGA-D5-6930	COAD	6.08854
TCGA-AU-6004	COAD	6.00513
TCGA-F4-6461	COAD	5.75949
TCGA-AA-3675	COAD	5.74638
TCGA-D5-6926	COAD	6.08776
TCGA-A6-2684	COAD	5.41558
TCGA-CM-5868	COAD	5.54307
TCGA-AA-A00O	COAD	5.2524
TCGA-AA-3527	COAD	5.21268
TCGA-AA-3712	COAD	5.76945
TCGA-D5-5540	COAD	5.76891
TCGA-A6-6137	COAD	5.85239
TCGA-A6-5667	COAD	5.60135
TCGA-G4-6628	COAD	6.579
TCGA-AY-6196	COAD	6.08565
TCGA-AA-3693	COAD	5.5361
TCGA-CK-5913	COAD	5.95844
TCGA-AA-3688	COAD	5.69808
TCGA-F4-6460	COAD	5.48218
TCGA-AA-3548	COAD	5.31559
TCGA-CM-6172	COAD	5.61653
TCGA-AA-3844	COAD	5.56753
TCGA-AZ-4308	COAD	5.07182
[truncated: 8,536 more rows]

## Sheet: TCGA_Normal_MISS54
MISS-54 scores calculated in TCGA normal tissues
Sample	Origin	MISS-54 score
TCGA-BT-A20R	BLCA	5.38699
TCGA-GC-A3BM	BLCA	5.56047
TCGA-GC-A6I3	BLCA	6.22691
TCGA-CU-A0YR	BLCA	5.82896
TCGA-BT-A20U	BLCA	5.24578
TCGA-GD-A3OP	BLCA	5.55153
TCGA-GD-A3OQ	BLCA	5.57368
TCGA-BT-A20N	BLCA	5.47877
TCGA-K4-A3WV	BLCA	5.46856
TCGA-BT-A2LB	BLCA	5.52387
TCGA-GC-A3WC	BLCA	5.8085
TCGA-BT-A2LA	BLCA	5.64009
TCGA-K4-A5RI	BLCA	6.44129
TCGA-BT-A20Q	BLCA	4.78664
TCGA-K4-A54R	BLCA	5.78428
TCGA-CU-A0YN	BLCA	5.14394
TCGA-GD-A2C5	BLCA	5.56545
TCGA-BL-A13J	BLCA	5.19389
TCGA-BT-A20W	BLCA	6.05617
TCGA-BH-A1FU	BRCA	5.85685
TCGA-BH-A18M	BRCA	5.92367
TCGA-BH-A18R	BRCA	5.5651
TCGA-BH-A0BZ	BRCA	5.50153
TCGA-BH-A0DH	BRCA	5.46189
TCGA-BH-A0BS	BRCA	6.07215
TCGA-A7-A13F	BRCA	5.60611
TCGA-BH-A18K	BRCA	5.49792
TCGA-BH-A0AZ	BRCA	5.96556
TCGA-BH-A18P	BRCA	4.95897
TCGA-BH-A0DP	BRCA	5.76509
TCGA-BH-A0DG	BRCA	6.03864
TCGA-A7-A0D9	BRCA	5.24694
TCGA-BH-A0H9	BRCA	5.09174
TCGA-E2-A15K	BRCA	5.42078
TCGA-BH-A0B8	BRCA	5.03308
TCGA-BH-A0DO	BRCA	5.90866
TCGA-BH-A0BJ	BRCA	6.01941
TCGA-E2-A1BC	BRCA	5.1053
TCGA-E2-A1LH	BRCA	5.93315
TCGA-BH-A18Q	BRCA	5.85575
TCGA-BH-A0DD	BRCA	5.14582
TCGA-E9-A1RI	BRCA	4.93601
TCGA-BH-A208	BRCA	5.95624
TCGA-BH-A0HA	BRCA	6.08621
TCGA-BH-A1FB	BRCA	5.92097
TCGA-A7-A0DC	BRCA	5.5467
TCGA-A7-A0DB	BRCA	5.53127
TCGA-E2-A1LB	BRCA	5.90247
TCGA-E9-A1N5	BRCA	6.1621
TCGA-E9-A1RC	BRCA	4.9291
TCGA-BH-A1EO	BRCA	5.71785
TCGA-BH-A1EV	BRCA	5.79737
TCGA-BH-A18S	BRCA	5.98957
TCGA-E9-A1RH	BRCA	4.90522
TCGA-BH-A209	BRCA	5.82676
TCGA-GI-A2C8	BRCA	4.03845
TCGA-E9-A1RD	BRCA	5.36426
TCGA-AC-A2FF	BRCA	6.15216
TCGA-BH-A0BA	BRCA	5.93305
TCGA-BH-A0DZ	BRCA	5.80441
TCGA-E2-A15M	BRCA	5.53164
TCGA-BH-A0BW	BRCA	6.48653
TCGA-BH-A0BC	BRCA	5.86801
TCGA-BH-A0H7	BRCA	5.69076
TCGA-BH-A0E0	BRCA	5.53476
TCGA-BH-A0HK	BRCA	5.91072
TCGA-BH-A18U	BRCA	5.94608
TCGA-E9-A1R7	BRCA	5.4026
TCGA-BH-A0AU	BRCA	5.90402
TCGA-BH-A0B7	BRCA	5.95212
TCGA-E9-A1ND	BRCA	5.94616
TCGA-BH-A0DK	BRCA	5.43258
TCGA-E2-A15I	BRCA	4.88494
TCGA-BH-A0E1	BRCA	5.97349
TCGA-BH-A0C0	BRCA	5.86109
TCGA-E9-A1N9	BRCA	5.38881
TCGA-E2-A158	BRCA	5.31983
TCGA-E9-A1NF	BRCA	5.6291
TCGA-BH-A0BM	BRCA	5.66335
TCGA-BH-A18N	BRCA	5.7245
TCGA-E9-A1NG	BRCA	5.75688
TCGA-A7-A13G	BRCA	4.88557
TCGA-E9-A1N4	BRCA	6.00802
TCGA-BH-A1EN	BRCA	5.49423
TCGA-E9-A1RB	BRCA	5.65266
TCGA-E9-A1N6	BRCA	6.19899
TCGA-E2-A1IG	BRCA	5.60178
TCGA-BH-A1FN	BRCA	6.15127
TCGA-BH-A18V	BRCA	5.82767
TCGA-BH-A0BV	BRCA	5.80568
TCGA-A7-A0CH	BRCA	5.71585
TCGA-BH-A0B5	BRCA	4.68648
TCGA-BH-A203	BRCA	5.44536
TCGA-E9-A1NA	BRCA	5.77632
TCGA-BH-A1FC	BRCA	5.83035
TCGA-E9-A1RF	BRCA	5.07617
TCGA-BH-A1F2	BRCA	5.30054
TCGA-AC-A23H	BRCA	5.48779
TCGA-BH-A0C3	BRCA	5.8731
TCGA-E2-A1LS	BRCA	4.44826
TCGA-BH-A0AY	BRCA	5.67959
TCGA-GI-A2C9	BRCA	6.10993
TCGA-BH-A18L	BRCA	5.57845
TCGA-BH-A0DL	BRCA	5.99011
TCGA-BH-A0BQ	BRCA	5.9944
TCGA-BH-A0DT	BRCA	5.65937
TCGA-A7-A13E	BRCA	5.37423
TCGA-BH-A1EU	BRCA	5.5925
TCGA-BH-A0BT	BRCA	5.7577
TCGA-E2-A153	BRCA	5.8001
TCGA-BH-A18J	BRCA	5.85087
TCGA-E2-A1L7	BRCA	6.21158
TCGA-BH-A0DV	BRCA	5.74085
TCGA-A7-A0CE	BRCA	6.0493
TCGA-BH-A0DQ	BRCA	5.81597
TCGA-BH-A0H5	BRCA	5.78965
TCGA-AC-A2FB	BRCA	5.89825
TCGA-BH-A204	BRCA	4.92269
TCGA-BH-A1FE	BRCA	5.97431
TCGA-BH-A1F0	BRCA	5.68285
TCGA-BH-A1FH	BRCA	6.06936
TCGA-BH-A0B3	BRCA	5.97313
TCGA-BH-A1FG	BRCA	4.94686
TCGA-BH-A1FD	BRCA	5.51803
TCGA-BH-A1F8	BRCA	5.76628
TCGA-BH-A1FJ	BRCA	5.80726
TCGA-BH-A1FM	BRCA	5.66728
TCGA-BH-A1F6	BRCA	5.37531
TCGA-AC-A2FM	BRCA	5.84196
TCGA-BH-A1FR	BRCA	5.91262
TCGA-BH-A1ET	BRCA	5.82591
TCGA-BH-A1EW	BRCA	5.94063
TCGA-HM-A3JJ	CESC	5.32854
TCGA-MY-A5BF	CESC	5.83133
TCGA-FU-A3EO	CESC	5.53991
TCGA-W5-AA2I	CHOL	3.26142
TCGA-W5-AA2X	CHOL	4.01973
TCGA-W5-AA2Q	CHOL	4.27769
TCGA-W5-AA31	CHOL	3.71433
TCGA-W5-AA2R	CHOL	4.00638
TCGA-W5-AA2U	CHOL	4.14785
TCGA-W5-AA30	CHOL	3.99898
TCGA-ZU-A8S4	CHOL	3.7507
TCGA-W5-AA34	CHOL	3.53317
TCGA-A6-2686	COAD	5.07415
TCGA-A6-2678	COAD	5.49741
TCGA-A6-2671	COAD	5.17193
TCGA-AA-3655	COAD	5.71373
TCGA-A6-2684	COAD	5.28159
TCGA-AA-3712	COAD	5.43293
TCGA-A6-5667	COAD	5.41663
TCGA-AZ-6600	COAD	5.44744
TCGA-AA-3525	COAD	5.57583
TCGA-AZ-6598	COAD	5.20728
TCGA-AA-3534	COAD	5.53074
TCGA-AA-3531	COAD	4.76832
TCGA-AA-3517	COAD	5.50324
TCGA-AA-3697	COAD	5.8114
TCGA-AA-3516	COAD	4.74491
TCGA-AA-3660	COAD	5.45293
TCGA-A6-2680	COAD	4.78705
TCGA-AZ-6599	COAD	5.34455
TCGA-A6-2683	COAD	5.39845
TCGA-A6-2685	COAD	5.42939
TCGA-AA-3520	COAD	5.40781
TCGA-AA-3496	COAD	5.73518
TCGA-AZ-6601	COAD	5.26283
TCGA-AA-3713	COAD	5.69968
TCGA-A6-2682	COAD	5.44057
TCGA-AA-3511	COAD	5.82368
TCGA-A6-5665	COAD	4.85621
TCGA-AZ-6603	COAD	5.78412
TCGA-AZ-6605	COAD	4.96681
TCGA-A6-5662	COAD	5.40788
TCGA-A6-5659	COAD	5.05891
TCGA-AA-3662	COAD	5.76944
TCGA-AA-3514	COAD	5.48699
TCGA-AA-3518	COAD	5.12539
TCGA-AA-3663	COAD	5.45951
TCGA-F4-6704	COAD	5.60487
TCGA-AA-3489	COAD	5.94733
TCGA-AA-3522	COAD	5.46812
TCGA-AA-3527	COAD	5.37344
TCGA-A6-2679	COAD	5.47872
TCGA-A6-2675	COAD	5.07182
TCGA-IC-A6RF	ESCA	5.03978
TCGA-L5-A4OG	ESCA	4.64113
TCGA-L5-A43C	ESCA	4.19877
TCGA-IC-A6RE	ESCA	4.99562
TCGA-L5-A4OO	ESCA	4.52034
TCGA-L5-A4OF	ESCA	4.10946
TCGA-V5-AASX	ESCA	4.72848
TCGA-L5-A4OR	ESCA	3.79637
TCGA-V5-A7RE	ESCA	5.36796
TCGA-L5-A4OM	ESCA	4.94051
TCGA-L5-A4OQ	ESCA	5.46487
TCGA-IG-A3I8	ESCA	4.92471
TCGA-L5-A4OJ	ESCA	4.03517
TCGA-06-0681	GBM	4.62725
TCGA-06-0675	GBM	4.59685
TCGA-06-AABW	GBM	4.92698
TCGA-06-0678	GBM	4.73967
TCGA-06-0680	GBM	4.55022
TCGA-CV-7101	HNSC	4.93091
TCGA-CV-6960	HNSC	5.38388
TCGA-CV-7252	HNSC	5.09695
TCGA-CV-7245	HNSC	5.15341
TCGA-CV-7424	HNSC	4.94222
TCGA-CV-6936	HNSC	5.44198
TCGA-CV-6962	HNSC	4.97272
TCGA-CV-6943	HNSC	5.01431
TCGA-CV-6956	HNSC	5.01839
TCGA-CV-7178	HNSC	5.29558
TCGA-CV-7238	HNSC	4.8012
TCGA-HD-A6HZ	HNSC	4.56909
TCGA-CV-7103	HNSC	5.09666
TCGA-CV-7423	HNSC	5.28955
TCGA-CV-6938	HNSC	5.81131
TCGA-CV-7437	HNSC	5.28306
TCGA-CV-7177	HNSC	4.87364
TCGA-H7-A6C4	HNSC	4.64097
TCGA-CV-6939	HNSC	4.20058
TCGA-CV-7425	HNSC	5.34988
TCGA-H7-A6C5	HNSC	5.14337
TCGA-CV-7432	HNSC	5.20147
TCGA-CV-6959	HNSC	5.11537
TCGA-HD-A6I0	HNSC	5.56215
TCGA-WA-A7GZ	HNSC	4.44067
TCGA-CV-6955	HNSC	5.37368
TCGA-CV-6935	HNSC	5.06875
TCGA-CV-7235	HNSC	5.94521
TCGA-CV-6933	HNSC	4.05575
TCGA-CV-7255	HNSC	5.60581
TCGA-CV-7434	HNSC	5.35274
TCGA-CV-7440	HNSC	5.30075
TCGA-CV-7250	HNSC	5.49035
TCGA-CV-7242	HNSC	5.54545
TCGA-CV-7091	HNSC	4.53679
TCGA-CV-7406	HNSC	4.63505
TCGA-CV-7261	HNSC	5.01152
TCGA-CV-6961	HNSC	4.88495
TCGA-CV-6934	HNSC	5.2478
TCGA-CV-7416	HNSC	4.98759
TCGA-CV-7097	HNSC	5.54557
TCGA-HD-8635	HNSC	5.35402
TCGA-CV-7183	HNSC	4.66252
TCGA-CV-7438	HNSC	5.54376
TCGA-KL-8336	KIHC	5.88906
TCGA-KN-8422	KIHC	4.93891
TCGA-KN-8428	KIHC	5.08598
TCGA-KO-8403	KIHC	4.63072
TCGA-KN-8431	KIHC	4.6065
TCGA-KL-8326	KIHC	4.97412
TCGA-KN-8429	KIHC	5.10017
TCGA-KL-8332	KIHC	4.52597
TCGA-KL-8324	KIHC	5.08242
TCGA-KN-8423	KIHC	5.29367
TCGA-KN-8424	KIHC	4.77449
TCGA-KN-8430	KIHC	4.30934
TCGA-KN-8425	KIHC	4.56312
TCGA-KN-8433	KIHC	4.52591
TCGA-KN-8435	KIHC	5.01145
TCGA-KN-8432	KIHC	5.30081
TCGA-KL-8339	KIHC	4.94269
TCGA-KO-8415	KIHC	5.01993
TCGA-KN-8427	KIHC	4.98919
TCGA-KN-8434	KIHC	4.7922
TCGA-KN-8426	KIHC	5.34243
TCGA-KL-8329	KIHC	5.06174
TCGA-KN-8436	KIHC	4.60599
TCGA-KN-8437	KIHC	5.73064
TCGA-KN-8419	KIHC	5.09427
TCGA-B2-5641	KIRC	4.45967
TCGA-CW-5585	KIRC	4.59839
TCGA-CZ-4863	KIRC	4.83495
TCGA-CW-5580	KIRC	4.74325
TCGA-CZ-5986	KIRC	4.29499
TCGA-CZ-5463	KIRC	4.91436
TCGA-B0-5709	KIRC	4.65114
TCGA-CJ-5689	KIRC	5.23626
TCGA-B2-5636	KIRC	4.75375
TCGA-B8-4620	KIRC	5.43834
TCGA-A3-3387	KIRC	4.2891
TCGA-CZ-5451	KIRC	4.41058
TCGA-A3-3358	KIRC	4.3848
TCGA-CZ-5982	KIRC	3.85315
TCGA-CJ-6033	KIRC	4.35849
TCGA-B0-5703	KIRC	4.81694
TCGA-CZ-5453	KIRC	4.94778
TCGA-B0-5705	KIRC	4.39021
TCGA-CZ-5988	KIRC	4.16696
TCGA-CZ-5454	KIRC	4.81156
TCGA-B8-4619	KIRC	4.50203
TCGA-B0-5690	KIRC	4.22965
TCGA-CZ-5468	KIRC	4.86916
TCGA-CZ-5470	KIRC	4.97045
TCGA-CZ-5984	KIRC	4.38271
TCGA-CZ-5458	KIRC	4.65107
TCGA-B0-5699	KIRC	4.20145
TCGA-B0-5402	KIRC	4.92805
TCGA-CJ-5677	KIRC	4.44454
TCGA-CZ-5462	KIRC	4.90636
TCGA-B0-4700	KIRC	3.92275
TCGA-B8-5549	KIRC	4.64681
TCGA-B8-4622	KIRC	5.00469
TCGA-CW-5589	KIRC	4.73911
TCGA-CZ-5985	KIRC	3.99159
TCGA-B0-5712	KIRC	5.38881
TCGA-CZ-5465	KIRC	4.68885
TCGA-CW-5587	KIRC	4.4606
TCGA-CZ-5467	KIRC	4.55982
TCGA-CZ-5466	KIRC	4.83186
TCGA-CZ-4864	KIRC	4.36318
TCGA-CJ-5678	KIRC	4.21665
TCGA-CW-6090	KIRC	4.19776
TCGA-CJ-5680	KIRC	5.46161
TCGA-CZ-5455	KIRC	4.58891
TCGA-CZ-5461	KIRC	4.80663
TCGA-B0-4712	KIRC	4.64158
TCGA-B0-5694	KIRC	5.05015
TCGA-CW-5581	KIRC	4.30977
TCGA-CZ-5989	KIRC	5.19879
TCGA-B0-5696	KIRC	4.41007
TCGA-CJ-5676	KIRC	5.07636
TCGA-B0-5711	KIRC	4.75652
TCGA-CJ-5681	KIRC	4.55245
TCGA-CW-5584	KIRC	5.50177
TCGA-CZ-5469	KIRC	4.68963
TCGA-B0-5691	KIRC	5.01436
TCGA-CZ-4865	KIRC	4.96407
TCGA-B0-5706	KIRC	4.37889
TCGA-CZ-5456	KIRC	4.31954
TCGA-CJ-5679	KIRC	5.0746
TCGA-CW-6088	KIRC	4.47428
TCGA-B0-5697	KIRC	4.14112
TCGA-B8-5552	KIRC	5.8254
TCGA-CZ-5452	KIRC	4.74084
TCGA-CZ-5987	KIRC	5.6646
TCGA-CJ-5672	KIRC	4.42057
TCGA-CW-5591	KIRC	5.5754
TCGA-CZ-5457	KIRC	4.77451
TCGA-CW-6087	KIRC	4.02186
TCGA-CJ-6030	KIRC	4.76837
TCGA-B0-5701	KIRC	5.03016
TCGA-DZ-6132	KIRP	5.59977
TCGA-BQ-7055	KIRP	4.35689
TCGA-BQ-5877	KIRP	4.40676
TCGA-GL-A9DE	KIRP	4.49999
TCGA-P4-A5E8	KIRP	4.73719
TCGA-Y8-A8RY	KIRP	4.72845
TCGA-BQ-7051	KIRP	4.55359
TCGA-BQ-5878	KIRP	4.21014
TCGA-GL-A59R	KIRP	4.63734
TCGA-DZ-6133	KIRP	4.11795
TCGA-BQ-5882	KIRP	4.1761
TCGA-A4-A4ZT	KIRP	4.38735
TCGA-BQ-5879	KIRP	4.27632
TCGA-B9-4115	KIRP	4.50706
TCGA-BQ-7059	KIRP	4.51971
TCGA-BQ-7045	KIRP	5.25188
TCGA-BQ-5875	KIRP	5.00334
TCGA-BQ-5888	KIRP	4.9864
TCGA-BQ-5887	KIRP	4.55969
TCGA-BQ-7061	KIRP	4.9392
TCGA-DZ-6131	KIRP	4.02213
TCGA-GL-6846	KIRP	3.96988
TCGA-DZ-6134	KIRP	4.77231
TCGA-BQ-5894	KIRP	4.39105
TCGA-BQ-5890	KIRP	5.37405
TCGA-BQ-5884	KIRP	4.39417
TCGA-BQ-7046	KIRP	4.44122
TCGA-P4-A5ED	KIRP	4.75824
TCGA-BQ-7044	KIRP	4.77124
TCGA-A4-A57E	KIRP	4.30086
TCGA-BQ-5891	KIRP	4.3851
TCGA-GL-7966	KIRP	5.5758
TCGA-DD-A1EG	LIHC	4.11038
TCGA-DD-A3A1	LIHC	4.20297
TCGA-FV-A3I0	LIHC	3.73639
TCGA-DD-A3A4	LIHC	4.85776
TCGA-EP-A26S	LIHC	3.92112
TCGA-EP-A12J	LIHC	4.0232
TCGA-FV-A23B	LIHC	4.51271
TCGA-BC-A10T	LIHC	3.80239
TCGA-DD-A116	LIHC	3.76372
TCGA-DD-A113	LIHC	3.56284
TCGA-DD-A1EH	LIHC	3.71822
TCGA-BC-A110	LIHC	4.20196
TCGA-DD-A3A6	LIHC	2.99431
TCGA-DD-A1EB	LIHC	4.17398
TCGA-DD-A11A	LIHC	4.17417
TCGA-BC-A10Z	LIHC	4.2037
TCGA-DD-A119	LIHC	3.9841
TCGA-DD-A3A5	LIHC	3.48803
TCGA-DD-A39V	LIHC	3.70094
TCGA-EP-A3RK	LIHC	3.63865
TCGA-FV-A3R2	LIHC	4.35876
TCGA-DD-A11B	LIHC	3.53346
TCGA-BD-A3EP	LIHC	4.31817
TCGA-BC-A10Q	LIHC	3.78425
TCGA-FV-A3I1	LIHC	3.94416
TCGA-DD-A1EI	LIHC	3.89554
TCGA-DD-A39X	LIHC	3.81079
TCGA-BD-A2L6	LIHC	4.98693
TCGA-BC-A10W	LIHC	4.1289
TCGA-DD-A39Z	LIHC	3.35147
TCGA-DD-A39W	LIHC	3.72205
TCGA-G3-A3CH	LIHC	4.01593
TCGA-DD-A11C	LIHC	3.83734
TCGA-BC-A10X	LIHC	3.83972
TCGA-DD-A3A2	LIHC	3.86928
TCGA-DD-A1EC	LIHC	4.03327
TCGA-DD-A1EJ	LIHC	4.219
TCGA-BC-A10Y	LIHC	4.36796
TCGA-DD-A3A3	LIHC	4.63294
TCGA-DD-A3A8	LIHC	3.44242
TCGA-DD-A118	LIHC	4.03061
TCGA-BC-A216	LIHC	3.68817
TCGA-DD-A1EL	LIHC	4.13307
TCGA-DD-A11D	LIHC	4.22175
TCGA-BC-A10U	LIHC	3.9494
TCGA-DD-A114	LIHC	4.45724
TCGA-FV-A2QR	LIHC	4.93957
TCGA-DD-A1EE	LIHC	4.2969
TCGA-ES-A2HT	LIHC	4.53805
TCGA-BC-A10R	LIHC	4.27305
TCGA-44-2668	LUAD	6.18393
TCGA-50-5936	LUAD	5.89402
TCGA-44-2661	LUAD	6.04254
TCGA-44-6776	LUAD	5.77723
TCGA-91-6831	LUAD	6.01219
TCGA-50-5932	LUAD	5.83942
TCGA-55-6984	LUAD	5.56776
TCGA-44-2657	LUAD	6.37427
TCGA-38-4627	LUAD	5.96766
TCGA-44-2665	LUAD	5.91509
TCGA-44-2662	LUAD	5.88975
TCGA-44-5645	LUAD	5.77253
TCGA-55-6972	LUAD	5.79536
TCGA-55-6969	LUAD	5.85953
TCGA-55-6985	LUAD	5.90328
TCGA-55-6978	LUAD	5.86483
TCGA-49-6761	LUAD	5.66241
TCGA-44-6778	LUAD	6.11631
TCGA-44-3396	LUAD	6.1113
TCGA-38-4632	LUAD	6.11829
TCGA-44-6148	LUAD	5.75075
TCGA-44-6777	LUAD	5.85688
TCGA-50-5935	LUAD	5.80781
TCGA-55-6968	LUAD	6.01547
TCGA-44-6147	LUAD	6.05802
TCGA-44-6145	LUAD	5.99059
TCGA-50-5933	LUAD	6.13411
TCGA-55-6979	LUAD	6.1711
TCGA-55-6982	LUAD	6.09661
TCGA-50-5931	LUAD	5.63123
TCGA-38-4626	LUAD	6.00066
TCGA-44-6146	LUAD	6.00442
TCGA-49-6744	LUAD	5.87487
TCGA-50-5939	LUAD	5.88694
TCGA-73-4676	LUAD	5.86465
TCGA-44-6144	LUAD	5.78325
TCGA-38-4625	LUAD	5.88119
TCGA-49-6742	LUAD	5.73964
TCGA-55-6983	LUAD	5.92129
TCGA-55-6986	LUAD	5.62726
TCGA-91-6835	LUAD	5.86217
TCGA-55-6980	LUAD	5.77365
TCGA-50-5930	LUAD	5.805
TCGA-55-6975	LUAD	5.99374
TCGA-91-6847	LUAD	5.4652
TCGA-91-6828	LUAD	5.78508
TCGA-49-6745	LUAD	5.80392
TCGA-49-6743	LUAD	6.02805
TCGA-55-6971	LUAD	5.73085
TCGA-50-6595	LUAD	5.75587
TCGA-91-6849	LUAD	5.81724
TCGA-49-4512	LUAD	5.67842
TCGA-49-4490	LUAD	5.86909
TCGA-55-6970	LUAD	6.14288
TCGA-44-2655	LUAD	5.74738
TCGA-91-6836	LUAD	5.94298
TCGA-55-6981	LUAD	5.90703
TCGA-91-6829	LUAD	5.62591
TCGA-44-3398	LUAD	6.07248
TCGA-22-4593	LUSC	6.19402
TCGA-56-7730	LUSC	5.59691
TCGA-43-5670	LUSC	6.16526
TCGA-56-8201	LUSC	6.06759
TCGA-33-4587	LUSC	5.96944
TCGA-60-2709	LUSC	6.25165
TCGA-22-4609	LUSC	5.96497
TCGA-77-8008	LUSC	6.07363
TCGA-56-8083	LUSC	5.65311
TCGA-43-6647	LUSC	6.02775
TCGA-77-7338	LUSC	5.75846
TCGA-51-4079	LUSC	5.69791
TCGA-77-7142	LUSC	5.90458
TCGA-51-4081	LUSC	5.94678
TCGA-22-5491	LUSC	5.63823
TCGA-56-8623	LUSC	5.96081
TCGA-22-5478	LUSC	5.98943
TCGA-56-7579	LUSC	6.01096
TCGA-56-8082	LUSC	6.15746
TCGA-58-8386	LUSC	6.09314
TCGA-34-8454	LUSC	5.96075
TCGA-90-6837	LUSC	5.9495
TCGA-92-7340	LUSC	6.08957
TCGA-56-7222	LUSC	5.87841
TCGA-56-7823	LUSC	6.04546
TCGA-51-4080	LUSC	6.12768
TCGA-43-6773	LUSC	6.09649
TCGA-56-7582	LUSC	6.00067
TCGA-56-7731	LUSC	6.10114
TCGA-77-7337	LUSC	5.99955
TCGA-43-7657	LUSC	6.03608
TCGA-39-5040	LUSC	6.08165
TCGA-33-6737	LUSC	6.1063
TCGA-22-5471	LUSC	5.83777
TCGA-34-7107	LUSC	5.83683
TCGA-22-5482	LUSC	6.06799
TCGA-22-5481	LUSC	5.80289
TCGA-77-7138	LUSC	5.8544
TCGA-56-8309	LUSC	5.8192
TCGA-90-7767	LUSC	6.10409
TCGA-43-6771	LUSC	6.12971
TCGA-22-5472	LUSC	6.03965
TCGA-43-7658	LUSC	5.81972
TCGA-22-5483	LUSC	6.03923
TCGA-77-7335	LUSC	5.96164
TCGA-85-7710	LUSC	6.58416
TCGA-43-6143	LUSC	5.93069
TCGA-43-3394	LUSC	5.77089
TCGA-77-8007	LUSC	6.24729
TCGA-56-7580	LUSC	5.877
TCGA-22-5489	LUSC	5.84768
TCGA-H6-A45N	PAAD	6.90103
TCGA-YB-A89D	PAAD	5.99237
TCGA-H6-8124	PAAD	5.8875
TCGA-HV-A5A3	PAAD	5.79774
TCGA-P8-A5KC	PCPG	4.86068
TCGA-SQ-A6I4	PCPG	5.13123
TCGA-P8-A5KD	PCPG	4.54102
TCGA-EJ-7782	PRAD	5.9472
TCGA-EJ-7315	PRAD	6.38122
TCGA-EJ-7317	PRAD	5.19109
TCGA-HC-7738	PRAD	4.37887
TCGA-EJ-7328	PRAD	5.64665
TCGA-EJ-7784	PRAD	5.82697
TCGA-G9-6365	PRAD	4.95067
TCGA-EJ-7321	PRAD	5.61452
TCGA-HC-7745	PRAD	4.58046
TCGA-HC-7740	PRAD	4.39887
TCGA-G9-6333	PRAD	5.17135
TCGA-HC-7737	PRAD	4.59419
TCGA-HC-7819	PRAD	5.26628
TCGA-G9-6496	PRAD	5.06191
TCGA-EJ-A8FO	PRAD	5.18999
TCGA-EJ-7794	PRAD	6.00336
TCGA-EJ-7115	PRAD	5.52819
TCGA-J4-A83J	PRAD	5.4954
TCGA-HC-8258	PRAD	4.21236
TCGA-HC-7211	PRAD	4.09879
TCGA-EJ-7331	PRAD	5.73553
TCGA-EJ-7327	PRAD	5.24334
TCGA-G9-6362	PRAD	4.82356
TCGA-HC-7747	PRAD	4.13049
TCGA-G9-6351	PRAD	4.96517
TCGA-HC-8262	PRAD	5.68816
TCGA-EJ-7797	PRAD	5.75591
TCGA-EJ-7789	PRAD	5.68284
TCGA-EJ-7785	PRAD	5.82136
TCGA-EJ-7792	PRAD	5.95674
TCGA-EJ-7781	PRAD	5.85329
TCGA-G9-6342	PRAD	5.25474
TCGA-EJ-7783	PRAD	5.57735
TCGA-G9-6356	PRAD	5.30788
TCGA-HC-8260	PRAD	5.1553
TCGA-EJ-7786	PRAD	5.89895
TCGA-CH-5769	PRAD	5.53106
TCGA-G9-6499	PRAD	5.24791
TCGA-G9-6348	PRAD	4.93483
TCGA-HC-7752	PRAD	5.32128
TCGA-G9-6363	PRAD	5.51141
TCGA-G9-6384	PRAD	4.9281
TCGA-EJ-7123	PRAD	5.195
TCGA-EJ-7330	PRAD	5.89159
TCGA-EJ-7314	PRAD	5.65946
TCGA-CH-5761	PRAD	5.46018
TCGA-EJ-7793	PRAD	5.74351
TCGA-CH-5768	PRAD	5.12956
TCGA-HC-7742	PRAD	5.38617
TCGA-HC-8259	PRAD	5.12695
TCGA-EJ-7125	PRAD	5.49861
TCGA-CH-5767	PRAD	5.37195
TCGA-AF-5654	READ	4.99011
TCGA-AG-3731	READ	5.77654
TCGA-AH-6643	READ	5.624
TCGA-AG-3725	READ	5.54951
TCGA-AF-3400	READ	5.19055
TCGA-AF-2692	READ	5.78132
TCGA-AG-3732	READ	5.59827
TCGA-AF-2691	READ	5.69813
TCGA-AG-3742	READ	5.7835
TCGA-AF-2689	READ	5.60052
TCGA-FX-A2QS	SARC	4.29572
TCGA-K1-A3PO	SARC	5.1227
TCGA-GN-A4U8	SKCM	6.52833
TCGA-BR-6457	STAD	4.68097
TCGA-BR-7851	STAD	4.63652
TCGA-CG-5728	STAD	4.67713
TCGA-FP-7735	STAD	5.00317
TCGA-HU-A4GC	STAD	4.54386
TCGA-BR-8060	STAD	4.51789
TCGA-BR-7703	STAD	5.03632
TCGA-CG-5734	STAD	4.25661
TCGA-FP-7829	STAD	4.75553
TCGA-IN-AB1X	STAD	4.57218
TCGA-BR-6453	STAD	4.85234
TCGA-BR-6454	STAD	4.88418
TCGA-HU-8238	STAD	4.18856
TCGA-BR-7704	STAD	5.5163
TCGA-BR-6564	STAD	5.06876
TCGA-HU-A4HB	STAD	4.6758
TCGA-BR-6802	STAD	4.44657
TCGA-CG-5720	STAD	4.97031
TCGA-CG-5733	STAD	4.51247
TCGA-BR-7717	STAD	5.71503
TCGA-IN-7806	STAD	4.56469
TCGA-HU-A4GP	STAD	4.71016
TCGA-BR-7716	STAD	5.23949
TCGA-IN-AB1V	STAD	4.9463
TCGA-BR-6458	STAD	4.71194
TCGA-CG-5722	STAD	4.89962
TCGA-IP-7968	STAD	4.79722
TCGA-HU-A4GH	STAD	4.78759
TCGA-HU-A4GN	STAD	4.75253
TCGA-IN-8663	STAD	4.28993
TCGA-IN-8462	STAD	4.78139
TCGA-BR-7715	STAD	5.64208
TCGA-CG-5721	STAD	4.40402
TCGA-HU-A4GY	STAD	4.72899
TCGA-BR-6852	STAD	4.93958
TCGA-CG-5730	STAD	4.39648
TCGA-EL-A3ZM	THCA	4.91376
TCGA-BJ-A3PU	THCA	5.19246
TCGA-ET-A3DW	THCA	4.84597
TCGA-KS-A41I	THCA	6.00609
TCGA-EL-A3T1	THCA	5.95977
TCGA-EL-A3T2	THCA	5.04859
TCGA-EL-A3T6	THCA	5.85914
TCGA-EL-A3ZO	THCA	5.2081
TCGA-BJ-A290	THCA	5.16281
TCGA-EM-A1CU	THCA	5.68622
TCGA-KS-A41L	THCA	5.18888
TCGA-DO-A1JZ	THCA	4.97555
TCGA-ET-A3DP	THCA	5.21542
TCGA-EM-A1CV	THCA	4.97512
TCGA-EL-A3H2	THCA	5.0665
TCGA-EL-A3MY	THCA	5.10101
TCGA-FY-A3TY	THCA	5.15326
TCGA-EL-A3T3	THCA	4.81298
TCGA-EL-A3T8	THCA	5.08512
TCGA-GE-A2C6	THCA	6.22223
TCGA-BJ-A2N8	THCA	4.98206
TCGA-EL-A3T0	THCA	5.53575
TCGA-EL-A3TB	THCA	5.36705
TCGA-EL-A3ZS	THCA	6.6153
TCGA-BJ-A2N7	THCA	5.09747
TCGA-EL-A3ZL	THCA	5.52256
TCGA-EL-A3MX	THCA	4.91203
TCGA-BJ-A2NA	THCA	5.82485
TCGA-EL-A3ZP	THCA	6.12429
TCGA-EL-A3H1	THCA	5.38628
TCGA-BJ-A28W	THCA	5.1679
TCGA-EL-A3TA	THCA	5.25148
TCGA-EM-A3ST	THCA	5.12286
TCGA-EL-A3MW	THCA	5.40856
TCGA-EL-A3T7	THCA	4.91597
TCGA-EL-A3ZR	THCA	5.45201
TCGA-BJ-A28X	THCA	6.26965
TCGA-H2-A3RI	THCA	5.35666
TCGA-EL-A3ZK	THCA	5.69033
TCGA-BJ-A28R	THCA	5.85247
TCGA-EL-A3ZH	THCA	5.01789
TCGA-EL-A3ZG	THCA	4.73346
TCGA-H2-A2K9	THCA	5.82964
TCGA-EL-A3N2	THCA	5.14322
TCGA-KS-A41J	THCA	5.37796
TCGA-EM-A1CT	THCA	4.79679
TCGA-EL-A3GZ	THCA	5.21646
TCGA-EM-A1CW	THCA	5.38396
TCGA-EL-A3ZQ	THCA	5.37087
TCGA-EM-A1YC	THCA	4.97299
TCGA-BJ-A2N9	THCA	6.08946
TCGA-EL-A3N3	THCA	6.27171
TCGA-E8-A2JQ	THCA	6.34353
TCGA-EM-A1CS	THCA	5.27712
TCGA-EL-A3H7	THCA	5.91386
TCGA-EL-A3ZT	THCA	4.92797
TCGA-BJ-A3PR	THCA	5.80998
TCGA-ET-A2N5	THCA	4.93079
TCGA-ET-A2MX	THCA	5.0225
TCGA-X7-A8D7	THYM	6.76985
TCGA-X7-A8D6	THYM	6.24146
TCGA-AJ-A3NH	UCEC	5.70702
TCGA-AX-A05Y	UCEC	5.73535
TCGA-FL-A1YN	UCEC	5.6702
TCGA-FL-A1YU	UCEC	5.55857
TCGA-AJ-A3NC	UCEC	5.45778
TCGA-FL-A1YV	UCEC	5.65282
TCGA-AX-A2HC	UCEC	5.58722
TCGA-AX-A1CF	UCEC	5.77551
TCGA-BK-A0CB	UCEC	4.92975
TCGA-FL-A1YL	UCEC	5.54316
TCGA-E6-A1M0	UCEC	5.46337
TCGA-DI-A2QU	UCEC	5.07829
TCGA-FL-A1YM	UCEC	5.47267
TCGA-AX-A2H8	UCEC	5.34784
TCGA-AX-A2HD	UCEC	5.82917
TCGA-BK-A13C	UCEC	5.5329
TCGA-BG-A3EW	UCEC	5.3718
TCGA-AJ-A2QL	UCEC	5.6632
TCGA-AX-A0J0	UCEC	5.70168
TCGA-AJ-A3NE	UCEC	5.85697
TCGA-BK-A4ZD	UCEC	5.6875
TCGA-FL-A1YH	UCEC	5.23362
TCGA-AX-A1CK	UCEC	5.8726
TCGA-BG-A2AD	UCEC	5.80336
TCGA-FL-A1YQ	UCEC	5.66416
TCGA-FL-A3WE	UCEC	5.31715
TCGA-AX-A0IZ	UCEC	5.45391
TCGA-FL-A1YI	UCEC	5.47739
TCGA-AX-A1CI	UCEC	5.72177
TCGA-FL-A1YG	UCEC	5.23245
TCGA-DI-A2QY	UCEC	5.9894
TCGA-AX-A2HA	UCEC	5.86879
TCGA-BG-A3PP	UCEC	5.52365
TCGA-FL-A1YT	UCEC	5.61787
TCGA-FL-A1YF	UCEC	5.69095

## Sheet: CCLE_MISS54
MISS-54 scores calculated in Cell lines (Depmap)
Cell line	lineage 1	lineage 2	lineage 3	MISS-54 score
697	Lymphoid	B-Lymphoblastic Leukemia/Lymphoma	B-Lymphoblastic Leukemia/Lymphoma	6.75371685993096
921	Eye	Ocular Melanoma	Uveal Melanoma	5.23668854686581
5637	Bladder/Urinary Tract	Bladder Urothelial Carcinoma	Bladder Urothelial Carcinoma	5.54162637218992
127399	Soft Tissue	Synovial Sarcoma	Synovial Sarcoma	5.47472733696159
2313287	Esophagus/Stomach	Esophagogastric Adenocarcinoma	Stomach Adenocarcinoma	5.13956336808272
143B	Bone	Osteosarcoma	Osteosarcoma	5.82643887243169
170MGBA	CNS/Brain	Diffuse Glioma	Glioblastoma	5.15444311084263
22RV1	Prostate	Prostate Adenocarcinoma	Prostate Adenocarcinoma	5.30306512461844
253J	Bladder/Urinary Tract	Bladder Urothelial Carcinoma	Bladder Urothelial Carcinoma	5.2513923204928
253JBV	Bladder/Urinary Tract	Bladder Urothelial Carcinoma	Bladder Urothelial Carcinoma	5.51742834151806
42MGBA	CNS/Brain	Diffuse Glioma	Glioblastoma	5.34224464905969
59M	Ovary/Fallopian Tube	Ovarian Epithelial Tumor	High-Grade Serous Ovarian Cancer	5.46760952691763
639V	Bladder/Urinary Tract	Urethral Cancer	Urethral Urothelial Carcinoma	5.60124356059708
647V	Bladder/Urinary Tract	Bladder Urothelial Carcinoma	Bladder Urothelial Carcinoma	5.46967498659233
769P	Kidney	Renal Cell Carcinoma	Renal Clear Cell Carcinoma	5.15889194163964
786O	Kidney	Renal Cell Carcinoma	Renal Clear Cell Carcinoma	5.47309533690247
8305C	Thyroid	Anaplastic Thyroid Cancer	Anaplastic Thyroid Cancer	5.37538095289311
8505C	Thyroid	Anaplastic Thyroid Cancer	Anaplastic Thyroid Cancer	5.75770451089889
8MGBA	CNS/Brain	Diffuse Glioma	Glioblastoma	5.63394791195884
93T449	Soft Tissue	Liposarcoma	Well-Differentiated Liposarcoma	5.29846683644863
94T778	Soft Tissue	Liposarcoma	Well-Differentiated Liposarcoma	5.57652825344788
9505BIK	Pancreas	Pancreatic Adenocarcinoma	Pancreatic Adenocarcinoma	5.16456084850742
95T1000	Soft Tissue	Liposarcoma	Well-Differentiated Liposarcoma	5.35889983108867
A101D	Skin	Melanoma	Melanoma	5.69413264872126
A1207	CNS/Brain	Diffuse Glioma	Glioblastoma	5.52480130403621
A172	CNS/Brain	Diffuse Glioma	Glioblastoma	5.15868573946402
A204	Soft Tissue	Rhabdomyosarcoma	Embryonal Rhabdomyosarcoma	5.51824077818754
A2058	Skin	Melanoma	Melanoma	5.53062194656658
A253	Head and Neck	Head and Neck Squamous Cell Carcinoma	Oral Cavity Squamous Cell Carcinoma	5.28894177090889
A2780	Ovary/Fallopian Tube	Ovarian Epithelial Tumor	Endometrioid Ovarian Cancer	5.583266730422
A375	Skin	Melanoma	Melanoma	5.93724493476812
A375SKINCJ1	Skin	Melanoma	Melanoma	5.93305621379703
A375SKINCJ2	Skin	Melanoma	Melanoma	5.93692312660458
A375SKINCJ3	Skin	Melanoma	Melanoma	5.95485180248087
A388	Skin	Cutaneous Squamous Cell Carcinoma	Cutaneous Squamous Cell Carcinoma	5.09131127175495
A3KAW	Lymphoid	Non-Hodgkin Lymphoma	Diffuse Large B-Cell Lymphoma, NOS	5.87849550633833
A427	Lung	Non-Small Cell Lung Cancer	Lung Adenocarcinoma	5.13618689022129
A431	Skin	Cutaneous Squamous Cell Carcinoma	Cutaneous Squamous Cell Carcinoma	5.08133750529746
A498	Kidney	Renal Cell Carcinoma	Renal Cell Carcinoma	5.1515302744903
A4FUK	Lymphoid	Non-Hodgkin Lymphoma	Diffuse Large B-Cell Lymphoma, NOS	6.55558623855552
A549	Lung	Non-Small Cell Lung Cancer	Lung Adenocarcinoma	5.29974547261675
A673	Bone	Ewing Sarcoma	Ewing Sarcoma	5.77192272748566
A704	Kidney	Renal Cell Carcinoma	Renal Cell Carcinoma	4.90429060857178
ABC1	Lung	Non-Small Cell Lung Cancer	Lung Adenocarcinoma	5.390281507105
ACCMESO1	Pleura	Pleural Mesothelioma	Pleural Mesothelioma, Epithelioid Type	5.21824747953384
ACHN	Kidney	Renal Cell Carcinoma	Papillary Renal Cell Carcinoma	5.50871110480637
AGS	Esophagus/Stomach	Esophagogastric Adenocarcinoma	Stomach Adenocarcinoma	5.19158948408083
ALLSIL	Lymphoid	T-Lymphoblastic Leukemia/Lymphoma	T-Lymphoblastic Leukemia/Lymphoma	6.61923669080796
AM38	CNS/Brain	Diffuse Glioma	Glioblastoma	6.23452414053536
AML193	Myeloid	Acute Myeloid Leukemia	Acute Myeloid Leukemia	6.9201271861603
AMO1	Lymphoid	Non-Hodgkin Lymphoma	Plasma Cell Myeloma	6.53171020100347
AN3CA	Uterus	Endometrial Carcinoma	Endometrial Carcinoma	5.34687219411545
ANGMCSS	CNS/Brain	Diffuse Glioma	Glioblastoma	5.04624063219887
ASH3	Thyroid	Anaplastic Thyroid Cancer	Anaplastic Thyroid Cancer	5.9783346502964
ASPC1	Pancreas	Pancreatic Adenocarcinoma	Pancreatic Adenocarcinoma	4.93519307752689
AU565	Breast	Invasive Breast Carcinoma	Invasive Breast Carcinoma	5.16435203819181
BC3C	Bladder/Urinary Tract	Bladder Urothelial Carcinoma	Bladder Urothelial Carcinoma	5.42877380255129
BCP1	Lymphoid	Non-Hodgkin Lymphoma	Primary Effusion Lymphoma	6.15182442103308
BCPAP	Thyroid	Poorly Differentiated Thyroid Cancer	Poorly Differentiated Thyroid Cancer	5.82479761478935
BDCM	Myeloid	Acute Myeloid Leukemia	Acute Monoblastic/Monocytic Leukemia	7.24507846907623
BECKER	CNS/Brain	Diffuse Glioma	Astrocytoma	5.33999853957163
BEN	Lung	Non-Small Cell Lung Cancer	Non-Small Cell Lung Cancer	4.56720258006134
BFTC905	Bladder/Urinary Tract	Bladder Urothelial Carcinoma	Bladder Urothelial Carcinoma	5.66298655347048
BFTC909	Kidney	Renal Cell Carcinoma	Renal Cell Carcinoma	5.68111393147043
BHT101	Thyroid	Anaplastic Thyroid Cancer	Anaplastic Thyroid Cancer	5.8154123635553
BHY	Head and Neck	Head and Neck Squamous Cell Carcinoma	Oral Cavity Squamous Cell Carcinoma	5.14852307435419
BICR16	Head and Neck	Head and Neck Squamous Cell Carcinoma	Oral Cavity Squamous Cell Carcinoma	4.95040785949472
BICR22	Head and Neck	Head and Neck Squamous Cell Carcinoma	Oral Cavity Squamous Cell Carcinoma	4.37798521530709
BICR31	Head and Neck	Head and Neck Squamous Cell Carcinoma	Oral Cavity Squamous Cell Carcinoma	5.30404848793557
BICR56	Head and Neck	Head and Neck Squamous Cell Carcinoma	Oral Cavity Squamous Cell Carcinoma	4.32305330562683
BICR6	Head and Neck	Head and Neck Squamous Cell Carcinoma	Hypopharynx Squamous Cell Carcinoma	4.52953037594881
BICR78	Head and Neck	Head and Neck Squamous Cell Carcinoma	Oral Cavity Squamous Cell Carcinoma	5.23043431315791
BIN67	Ovary/Fallopian Tube	Ovarian Epithelial Tumor	Small Cell Carcinoma of the Ovary	5.30161389012076
BL41	Lymphoid	Non-Hodgkin Lymphoma	Burkitt Lymphoma	7.21621674781414
BL70	Lymphoid	Non-Hodgkin Lymphoma	Burkitt Lymphoma	7.2067555406242
BLUE1	Lymphoid	Non-Hodgkin Lymphoma	Burkitt Lymphoma	7.10914022637171
BOKU	Cervix	Cervical Squamous Cell Carcinoma	Cervical Squamous Cell Carcinoma	5.07958103049932
BPH1	Prostate	Non-Cancerous	Hyperplasia, Prostate	5.45889399847147
BT12	CNS/Brain	Embryonal Tumor	Atypical Teratoid/Rhabdoid Tumor	5.21829926594574
BT16	CNS/Brain	Embryonal Tumor	Atypical Teratoid/Rhabdoid Tumor	5.460026132217
BT20	Breast	Invasive Breast Carcinoma	Breast Invasive Ductal Carcinoma	4.89455646974437
BT474	Breast	Invasive Breast Carcinoma	Breast Invasive Ductal Carcinoma	4.98960696260393
BT483	Breast	Invasive Breast Carcinoma	Breast Invasive Ductal Carcinoma	4.77446577761786
BT549	Breast	Invasive Breast Carcinoma	Breast Invasive Carcinoma, NOS	5.51006182634166
BV173	Myeloid	Myeloproliferative Neoplasms	Chronic Myelogenous Leukemia	7.06559055595962
BXPC3	Pancreas	Pancreatic Adenocarcinoma	Pancreatic Adenocarcinoma	5.48740956057972
C10	Bowel	Colorectal Adenocarcinoma	Colon Adenocarcinoma	5.01588136345523
C125PM	Bowel	Colorectal Adenocarcinoma	Colorectal Adenocarcinoma	4.91460140032712
C2BBE1	Bowel	Colorectal Adenocarcinoma	Colon Adenocarcinoma	5.43518259693983
C32	Skin	Melanoma	Melanoma	5.56333918346184
C33A	Cervix	Cervical Squamous Cell Carcinoma	Cervical Squamous Cell Carcinoma	5.56668835699295
C396	Bone	Osteosarcoma	Osteosarcoma	5.25395200723628
C4I	Cervix	Cervical Squamous Cell Carcinoma	Cervical Squamous Cell Carcinoma	5.47516317177483
C4II	Cervix	Cervical Squamous Cell Carcinoma	Cervical Squamous Cell Carcinoma	5.29665488872629
C75	Bowel	Colorectal Adenocarcinoma	Colon Adenocarcinoma	5.04775082489586
C80	Bowel	Colorectal Adenocarcinoma	Rectal Adenocarcinoma	4.8689302257385
C8166	Lymphoid	T-Lymphoblastic Leukemia/Lymphoma	T-Lymphoblastic Leukemia/Lymphoma	6.7166387121932
C84	Bowel	Colorectal Adenocarcinoma	Colon Adenocarcinoma	5.12974585960228
C99	Bowel	Colorectal Adenocarcinoma	Rectal Adenocarcinoma	4.86854553609613
CA46	Lymphoid	Non-Hodgkin Lymphoma	Burkitt Lymphoma	7.18918831973927
CA922	Head and Neck	Head and Neck Squamous Cell Carcinoma	Oral Cavity Squamous Cell Carcinoma	5.08676130846518
CACO2	Bowel	Colorectal Adenocarcinoma	Colon Adenocarcinoma	5.19233458779876
CADOES1	Bone	Ewing Sarcoma	Ewing Sarcoma	5.6799414649169
CAKI1	Kidney	Renal Cell Carcinoma	Renal Clear Cell Carcinoma	5.4942139755135
CAKI2	Kidney	Renal Cell Carcinoma	Papillary Renal Cell Carcinoma	5.23057841545227
CAL120	Breast	Invasive Breast Carcinoma	Invasive Breast Carcinoma	5.65560448720369
CAL12T	Lung	Non-Small Cell Lung Cancer	Non-Small Cell Lung Cancer	5.55974698251069
CAL148	Breast	Invasive Breast Carcinoma	Breast Invasive Ductal Carcinoma	5.18864156904668
CAL27	Head and Neck	Head and Neck Squamous Cell Carcinoma	Oral Cavity Squamous Cell Carcinoma	5.39242886156368
CAL29	Bladder/Urinary Tract	Bladder Urothelial Carcinoma	Bladder Urothelial Carcinoma	5.01576776020955
CAL33	Head and Neck	Head and Neck Squamous Cell Carcinoma	Oral Cavity Squamous Cell Carcinoma	5.08893368039099
CAL51	Breast	Invasive Breast Carcinoma	Invasive Breast Carcinoma	5.36795431719236
CAL54	Kidney	Renal Cell Carcinoma	Renal Cell Carcinoma	4.96315062215521
CAL62	Thyroid	Anaplastic Thyroid Cancer	Anaplastic Thyroid Cancer	5.3264273249848
CAL72	Bone	Osteosarcoma	Osteosarcoma	5.68595965299987
CAL78	Bone	Chondrosarcoma	Dedifferentiated Chondrosarcoma	5.5128485466229
CAL851	Breast	Invasive Breast Carcinoma	Breast Invasive Ductal Carcinoma	4.84575075331005
CALU1	Lung	Non-Small Cell Lung Cancer	Lung Squamous Cell Carcinoma	5.66313429686679
CALU3	Lung	Non-Small Cell Lung Cancer	Lung Adenocarcinoma	4.96128542996316
CALU6	Lung	Non-Small Cell Lung Cancer	Lung Adenocarcinoma	5.0390228070979
CAMA1	Breast	Invasive Breast Carcinoma	Breast Invasive Lobular Carcinoma	5.0970142845501
CAOV3	Ovary/Fallopian Tube	Ovarian Epithelial Tumor	High-Grade Serous Ovarian Cancer	5.38128698100896
CAOV4	Ovary/Fallopian Tube	Ovarian Epithelial Tumor	High-Grade Serous Ovarian Cancer	4.99897137186203
CAPAN1	Pancreas	Pancreatic Adenocarcinoma	Pancreatic Adenocarcinoma	5.46228400669278
CAPAN2	Pancreas	Pancreatic Adenocarcinoma	Pancreatic Adenocarcinoma	5.26511513615812
CAS1	CNS/Brain	Diffuse Glioma	Glioblastoma	4.79670892457073
CASKI	Cervix	Cervical Squamous Cell Carcinoma	Cervical Squamous Cell Carcinoma	4.66326924636488
CBAGPN	Bone	Ewing Sarcoma	Ewing Sarcoma	5.83552995722432
CCC5	Biliary Tract	Intraductal Papillary Neoplasm of the Bile Duct	Cholangiocarcinoma	5.46043745998973
CCFSTTG1	CNS/Brain	Diffuse Glioma	Astrocytoma	5.2269977423675
CCK81	Bowel	Colorectal Adenocarcinoma	Colon Adenocarcinoma	5.23876842927482
CCLFCORE0002T	Bowel	Colorectal Adenocarcinoma	Colon Adenocarcinoma	5.04401695899081
CCLFPEDS0001T	Kidney	Renal Cell Carcinoma	Renal Medullary Carcinoma	5.4545324444659
CCLFPEDS0003T	Soft Tissue	Undifferentiated Pleomorphic Sarcoma/Malignant Fibrous Histiocytoma/High-Grade Spindle Cell Sarcoma	Undifferentiated Pleomorphic Sarcoma/Malignant Fibrous Histiocytoma/High-Grade Spindle Cell Sarcoma	5.93477098339837
CCLFUPGI0005T	Esophagus/Stomach	Esophagogastric Adenocarcinoma	Stomach Adenocarcinoma	4.76066417684441
CCLFUPGI0009T	Esophagus/Stomach	Esophagogastric Adenocarcinoma	Stomach Adenocarcinoma	5.19158458459766
CCLFUPGI0011T	Esophagus/Stomach	Esophagogastric Adenocarcinoma	Esophageal Adenocarcinoma	5.29717566970429
CCLFUPGI0012T	Esophagus/Stomach	Esophagogastric Adenocarcinoma	Esophageal Adenocarcinoma	5.1420012808169
CCLFUPGI0015T	Esophagus/Stomach	Esophagogastric Adenocarcinoma	Esophageal Adenocarcinoma	4.6298211825143
CCLFUPGI0027T	Esophagus/Stomach	Esophagogastric Adenocarcinoma	Esophageal Adenocarcinoma	5.34225072580065
CCLFUPGI0036T	Esophagus/Stomach	Esophagogastric Adenocarcinoma	Stomach Adenocarcinoma	4.44767274864609
CCLFUPGI0040T	Esophagus/Stomach	Esophagogastric Adenocarcinoma	Stomach Adenocarcinoma	4.90095464298352
CCLFUPGI0041T	Esophagus/Stomach	Esophagogastric Adenocarcinoma	Stomach Adenocarcinoma	5.20120602360335
CCLFUPGI0052T	Esophagus/Stomach	Esophagogastric Adenocarcinoma	Diffuse Type Stomach Adenocarcinoma	3.79717994257663
CCLFUPGI0054T	Esophagus/Stomach	Esophagogastric Adenocarcinoma	Esophageal Adenocarcinoma	5.39488224282587
CCLFUPGI0068T	Esophagus/Stomach	Esophagogastric Adenocarcinoma	Stomach Adenocarcinoma	5.11383390510026
CCLFUPGI0085T	Esophagus/Stomach	Esophagogastric Adenocarcinoma	Stomach Adenocarcinoma	5.03681411877293
CCLFUPGI0101T	Esophagus/Stomach	Esophagogastric Adenocarcinoma	Diffuse Type Stomach Adenocarcinoma	4.996057047076
CCLP1	Biliary Tract	Intraductal Papillary Neoplasm of the Bile Duct	Intrahepatic Cholangiocarcinoma	5.3491232049572
CCSW1	Biliary Tract	Intraductal Papillary Neoplasm of the Bile Duct	Intrahepatic Cholangiocarcinoma	5.43925881035298
CFPAC1	Pancreas	Pancreatic Adenocarcinoma	Pancreatic Adenocarcinoma	5.1669389486108
CH157MN	CNS/Brain	Meningothelial Tumor	Meningioma	5.74443194028583
CHAGOK1	Lung	Non-Small Cell Lung Cancer	Non-Small Cell Lung Cancer	5.05057076501133
CHL1DM	Skin	Melanoma	Melanoma	5.40644313831911
CHLA06ATRT	CNS/Brain	Embryonal Tumor	Atypical Teratoid/Rhabdoid Tumor	5.10848660079953
CHLA10	Bone	Ewing Sarcoma	Ewing Sarcoma	5.97848164608976
CHLA15	Peripheral Nervous System	Neuroblastoma	Neuroblastoma	5.58340439643644
CHLA218	Bone	Ewing Sarcoma	Ewing Sarcoma	6.07706734998676
CHLA266	CNS/Brain	Embryonal Tumor	Atypical Teratoid/Rhabdoid Tumor	5.46971368840453
CHLA32	Bone	Ewing Sarcoma	Ewing Sarcoma	5.64970049963832
CHLA57	CNS/Brain	Embryonal Tumor	Primitive Neuroectodermal Tumor	5.39761144803082
CHLA9	Bone	Ewing Sarcoma	Ewing Sarcoma	5.70981804386509
CHLA90	Peripheral Nervous System	Neuroblastoma	Neuroblastoma	4.98745039397449
CHLA99	Bone	Ewing Sarcoma	Ewing Sarcoma	5.79868169414543
CHP126	Peripheral Nervous System	Neuroblastoma	Neuroblastoma	5.44298782228971
CHP134	Peripheral Nervous System	Neuroblastoma	Neuroblastoma	5.63141941602543
CHP212	Peripheral Nervous System	Neuroblastoma	Neuroblastoma	5.42845546036344
CI	Lymphoid	B-Lymphoblastic Leukemia/Lymphoma	B-Lymphoblastic Leukemia/Lymphoma	7.43422166284768
CI1	Lymphoid	Non-Hodgkin Lymphoma	Mature B-Cell Neoplasms	7.62145913347445
CII	Lymphoid	B-Lymphoblastic Leukemia/Lymphoma	B-Lymphoblastic Leukemia/Lymphoma	7.19642721623755
CJM	Skin	Melanoma	Melanoma	5.49166574176268
CL11	Bowel	Colorectal Adenocarcinoma	Colon Adenocarcinoma	5.36261590366677
CL14	Bowel	Colorectal Adenocarcinoma	Colon Adenocarcinoma	5.18196417150256
CL34	Bowel	Colorectal Adenocarcinoma	Colon Adenocarcinoma	5.32225519026064
CL40	Bowel	Colorectal Adenocarcinoma	Colon Adenocarcinoma	5.02238962315853
CME1	Soft Tissue	Synovial Sarcoma	Synovial Sarcoma	5.25350054301958
CMK	Myeloid	Acute Myeloid Leukemia	Myeloid Leukemia Associated with Down Syndrome	7.15523242393525
CMK115	Myeloid	Acute Myeloid Leukemia	Myeloid Leukemia Associated with Down Syndrome	6.97043317595554
CMLT1	Myeloid	Myeloproliferative Neoplasms	Chronic Myelogenous Leukemia	6.97134368723968
COGAR359	CNS/Brain	Embryonal Tumor	Atypical Teratoid/Rhabdoid Tumor	5.12796197831752
COGE352	Bone	Ewing Sarcoma	Ewing Sarcoma	5.80280796877578
COGN278	Peripheral Nervous System	Neuroblastoma	Neuroblastoma	5.44811453049474
COGN305	Peripheral Nervous System	Neuroblastoma	Neuroblastoma	5.31171211556742
COLO201	Bowel	Colorectal Adenocarcinoma	Colon Adenocarcinoma	4.87150908414837
COLO320	Bowel	Colorectal Adenocarcinoma	Colon Adenocarcinoma	5.63330406542232
COLO668	Lung	Lung Neuroendocrine Tumor	Small Cell Lung Cancer	5.06543681963662
COLO678	Bowel	Colorectal Adenocarcinoma	Colon Adenocarcinoma	4.88537574308777
COLO679	Skin	Melanoma	Cutaneous Melanoma	5.22141082378319
COLO680N	Esophagus/Stomach	Esophageal Squamous Cell Carcinoma	Esophageal Squamous Cell Carcinoma	5.21231292711787
COLO684	Uterus	Endometrial Carcinoma	Endometrial Carcinoma	5.39550169396489
COLO741	Skin	Melanoma	Melanoma	5.05704337731134
COLO783	Skin	Melanoma	Melanoma	5.39912529035218
COLO792	Skin	Melanoma	Melanoma	4.91516133575391
COLO794	Skin	Melanoma	Cutaneous Melanoma	5.565109049536
COLO800	Skin	Melanoma	Cutaneous Melanoma	5.2539558659058
COLO824	Breast	Breast Neoplasm, NOS	Breast Neoplasm, NOS	5.29128967498381
COLO829	Skin	Melanoma	Cutaneous Melanoma	5.09921654064104
CORL105	Lung	Non-Small Cell Lung Cancer	Lung Adenocarcinoma	5.4754217282087
CORL23	Lung	Non-Small Cell Lung Cancer	Large Cell Lung Carcinoma	5.68876938710287
CORL24	Lung	Lung Neuroendocrine Tumor	Small Cell Lung Cancer	5.29437269550188
CORL279	Lung	Lung Neuroendocrine Tumor	Small Cell Lung Cancer	5.61098249676484
CORL311	Lung	Lung Neuroendocrine Tumor	Small Cell Lung Cancer	5.35070591424108
CORL47	Lung	Lung Neuroendocrine Tumor	Small Cell Lung Cancer	5.07997390648204
CORL88	Lung	Lung Neuroendocrine Tumor	Small Cell Lung Cancer	5.02295625156035
CORL95	Lung	Lung Neuroendocrine Tumor	Small Cell Lung Cancer	4.99153794864773
COV318	Ovary/Fallopian Tube	Ovarian Epithelial Tumor	High-Grade Serous Ovarian Cancer	4.97568591989619
COV362	Ovary/Fallopian Tube	Ovarian Epithelial Tumor	High-Grade Serous Ovarian Cancer	5.68135447325946
COV413A	Ovary/Fallopian Tube	Ovarian Epithelial Tumor	Serous Ovarian Cancer	5.36656656076652
COV434	Ovary/Fallopian Tube	Ovarian Epithelial Tumor	Small Cell Carcinoma of the Ovary	5.39215487915732
COV504	Ovary/Fallopian Tube	Ovarian Epithelial Tumor	Serous Ovarian Cancer	5.56419935864554
COV644	Ovary/Fallopian Tube	Ovarian Epithelial Tumor	Mucinous Ovarian Cancer	5.0058437575156
CTV1DM	Lymphoid	Non-Hodgkin Lymphoma	Adult T-Cell Leukemia/Lymphoma	6.55541878196193
CW2	Bowel	Colorectal Adenocarcinoma	Colon Adenocarcinoma	5.34504828152856
CW9019	Soft Tissue	Rhabdomyosarcoma	Alveolar Rhabdomyosarcoma	5.49359826742708
D283MED	CNS/Brain	Embryonal Tumor	Medulloblastoma	5.96329175310423
D341Med	CNS/Brain	Embryonal Tumor	Medulloblastoma	5.89477409841026
D425	CNS/Brain	Embryonal Tumor	Medulloblastoma	5.39567248794141
D458	CNS/Brain	Embryonal Tumor	Medulloblastoma	5.73906050088339
DANG	Pancreas	Pancreatic Adenocarcinoma	Pancreatic Adenocarcinoma	5.36342283912582
DAOY	CNS/Brain	Embryonal Tumor	Medulloblastoma	5.58886364523645
DAUDI	Lymphoid	Non-Hodgkin Lymphoma	Burkitt Lymphoma	7.38005756244107
DB	Lymphoid	Non-Hodgkin Lymphoma	Diffuse Large B-Cell Lymphoma, NOS	7.10156666415163
DBTRG05MG	CNS/Brain	Diffuse Glioma	Glioblastoma	5.10433484750565
DEL	Lymphoid	Non-Hodgkin Lymphoma	Anaplastic Large-Cell Lymphoma ALK Positive	6.43271568474683
DERL2	Lymphoid	Non-Hodgkin Lymphoma	Hepatosplenic T-cell Lymphoma	7.12264437853635
DETROIT562	Head and Neck	Head and Neck Squamous Cell Carcinoma	Oropharynx Squamous Cell Carcinoma	5.23152417103741
DKMG	CNS/Brain	Diffuse Glioma	Glioblastoma	5.22060210472312
DL	CNS/Brain	Embryonal Tumor	Atypical Teratoid/Rhabdoid Tumor	5.42996857956938
DL40	Lymphoid	Non-Hodgkin Lymphoma	Anaplastic Large-Cell Lymphoma ALK Negative	7.3901022303242
DLD1	Bowel	Colorectal Adenocarcinoma	Colon Adenocarcinoma	5.32014115616992
DM3	Fibroblast	Non-Cancerous	Fibroblast, Lung	5.2638132231257
DMS114	Lung	Lung Neuroendocrine Tumor	Small Cell Lung Cancer	5.47006484587724
DMS153	Lung	Lung Neuroendocrine Tumor	Small Cell Lung Cancer	5.06864444221885
DMS273	Lung	Lung Neuroendocrine Tumor	Small Cell Lung Cancer	5.70801603164814
DMS454	Lung	Lung Neuroendocrine Tumor	Small Cell Lung Cancer	4.79501855388316
DMS53	Lung	Lung Neuroendocrine Tumor	Small Cell Lung Cancer	5.35248181800097
DMS79	Lung	Lung Neuroendocrine Tumor	Small Cell Lung Cancer	5.06829055581865
DND41	Lymphoid	T-Lymphoblastic Leukemia/Lymphoma	T-Lymphoblastic Leukemia/Lymphoma	6.76144111801894
DOHH2	Lymphoid	Non-Hodgkin Lymphoma	Diffuse Large B-Cell Lymphoma, NOS	7.09274069349941
DOTC24510	Cervix	Mixed Cervical Carcinoma	Mixed Cervical Carcinoma	5.74847241038326
DU4475	Breast	Invasive Breast Carcinoma	Invasive Breast Carcinoma	4.98157032883955
DV90	Lung	Non-Small Cell Lung Cancer	Lung Adenocarcinoma	5.52171012493724
EB1	Lymphoid	Non-Hodgkin Lymphoma	Burkitt Lymphoma	7.71793304802903
EBC1	Lung	Non-Small Cell Lung Cancer	Lung Squamous Cell Carcinoma	5.35842496761893
ECC10	Esophagus/Stomach	Esophagogastric Adenocarcinoma	Small Cell Carcinoma of the Stomach	5.23487994219301
ECC12	Esophagus/Stomach	Esophagogastric Adenocarcinoma	Small Cell Carcinoma of the Stomach	5.30603695234059
ECC2	Biliary Tract	Intraductal Papillary Neoplasm of the Bile Duct	Extrahepatic Cholangiocarcinoma	5.09871215387783
ECC4	Bowel	Colorectal Adenocarcinoma	Rectal Adenocarcinoma	4.80304863318216
ECGI10	Esophagus/Stomach	Esophageal Squamous Cell Carcinoma	Esophageal Squamous Cell Carcinoma	5.12459311547351
EFE184	Uterus	Endometrial Carcinoma	Endometrial Carcinoma	5.24429873418847
EFM19	Breast	Invasive Breast Carcinoma	Breast Invasive Ductal Carcinoma	5.20693035323768
EFM192A	Breast	Invasive Breast Carcinoma	Invasive Breast Carcinoma	4.85071107461044
EFO21	Ovary/Fallopian Tube	Ovarian Epithelial Tumor	Serous Ovarian Cancer	5.79148369612094
EFO27	Ovary/Fallopian Tube	Ovarian Epithelial Tumor	Mucinous Ovarian Cancer	5.19365948403594
EGI1	Biliary Tract	Intraductal Papillary Neoplasm of the Bile Duct	Extrahepatic Cholangiocarcinoma	4.83024607169345
EHEB	Lymphoid	B-Lymphoblastic Leukemia/Lymphoma	B-Lymphoblastic Leukemia/Lymphoma	7.38419813975212
EJM	Lymphoid	Non-Hodgkin Lymphoma	Plasma Cell Myeloma	6.29510567602635
EKVX	Lung	Non-Small Cell Lung Cancer	Lung Adenocarcinoma	4.97861004166479
EM2	Myeloid	Myeloproliferative Neoplasms	Chronic Myeloid Leukemia, BCR-ABL1+	6.88466305415194
EMTOKA	Uterus	Endometrial Carcinoma	Uterine Carcinosarcoma/Uterine Malignant Mixed Mullerian Tumor	5.46469840945484
EN	Uterus	Endometrial Carcinoma	Endometrial Carcinoma	5.36107003191705
EOL1	Myeloid	Myeloproliferative Neoplasms	Chronic Eosinophilic Leukemia, NOS	7.43172854132134
EPLC272H	Lung	Non-Small Cell Lung Cancer	Lung Squamous Cell Carcinoma	5.34293942877936
ES2	Ovary/Fallopian Tube	Ovarian Epithelial Tumor	Clear Cell Ovarian Cancer	6.00585535034935
ESO26	Esophagus/Stomach	Esophagogastric Adenocarcinoma	Adenocarcinoma of the Gastroesophageal Junction	5.0492781464177
ESO51	Esophagus/Stomach	Esophagogastric Adenocarcinoma	Esophageal Adenocarcinoma	5.22140836716996
ESS1	Uterus	Uterine Sarcoma/Mesenchymal	Endometrial Stromal Sarcoma	5.63263820939782
ETCC016	Lung	Non-Small Cell Lung Cancer	Lung Adenocarcinoma	5.21945790440806
EW8	Bone	Ewing Sarcoma	Ewing Sarcoma	5.94567679281775
EWS502	Bone	Ewing Sarcoma	Ewing Sarcoma	5.83846619799924
F36P	Myeloid	Myelodysplastic Syndromes	Myelodysplastic Syndromes	6.97471727415508
F5	CNS/Brain	Meningothelial Tumor	Meningioma	5.74421882093606
FADU	Head and Neck	Head and Neck Squamous Cell Carcinoma	Hypopharynx Squamous Cell Carcinoma	5.18297774428441
FARAGE	Lymphoid	Non-Hodgkin Lymphoma	Germinal Center B-Cell Type	7.25050190940286
FEPD	Lymphoid	Non-Hodgkin Lymphoma	Anaplastic Large-Cell Lymphoma ALK Negative	6.61485181640538
FLO1	Esophagus/Stomach	Esophagogastric Adenocarcinoma	Esophageal Adenocarcinoma	5.23062407992634
FTC133	Thyroid	Well-Differentiated Thyroid Cancer	Follicular Thyroid Cancer	5.32809577165937
FTC238	Thyroid	Well-Differentiated Thyroid Cancer	Follicular Thyroid Cancer	5.62540180320171
FU97	Esophagus/Stomach	Esophagogastric Adenocarcinoma	Diffuse Type Stomach Adenocarcinoma	5.08217894511781
FUOV1	Ovary/Fallopian Tube	Ovarian Epithelial Tumor	High-Grade Serous Ovarian Cancer	5.52161142226092
G292CLONEA141B1	Bone	Osteosarcoma	Osteosarcoma	5.60875051087396
G361	Skin	Melanoma	Melanoma	5.50343005683407
G401	Kidney	Rhabdoid Cancer	Rhabdoid Cancer	5.61360259139478
G402	Kidney	Renal Cell Carcinoma	Renal Cell Carcinoma	5.46563082493306
G415	Biliary Tract	Intracholecystic Papillary Neoplasm	Gallbladder Adenocarcinoma, NOS	5.66265986590983
GA10	Lymphoid	Non-Hodgkin Lymphoma	Burkitt Lymphoma	7.34291835197061
GAMG	CNS/Brain	Diffuse Glioma	Glioblastoma	5.55502664473345
GB1	CNS/Brain	Diffuse Glioma	Glioblastoma	5.60719407033593
GB2	Biliary Tract	Intracholecystic Papillary Neoplasm	Gallbladder Adenocarcinoma, NOS	5.47345715701314
GCT	Soft Tissue	Undifferentiated Pleomorphic Sarcoma/Malignant Fibrous Histiocytoma/High-Grade Spindle Cell Sarcoma	Undifferentiated Pleomorphic Sarcoma/Malignant Fibrous Histiocytoma/High-Grade Spindle Cell Sarcoma	5.86353311930392
GDM1	Myeloid	Acute Myeloid Leukemia	Acute Myeloid Leukemia	7.07608414047898
GI1	CNS/Brain	Diffuse Glioma	Gliosarcoma	5.28472774449807
GIMEN	Peripheral Nervous System	Neuroblastoma	Neuroblastoma	5.41575799995117
GMS10	CNS/Brain	Diffuse Glioma	Glioblastoma	5.42776315701064
GOS3	CNS/Brain	Diffuse Glioma	Glioblastoma	4.79698424337147
GOTO	Peripheral Nervous System	Neuroblastoma	Neuroblastoma	5.57130137984274
GP2D	Bowel	Colorectal Adenocarcinoma	Colon Adenocarcinoma	5.3692344950632
GP5D	Bowel	Colorectal Adenocarcinoma	Colon Adenocarcinoma	5.09832984228126
GRANTA519	Lymphoid	Non-Hodgkin Lymphoma	Mantle Cell Lymphoma	7.28966116034096
GSS	Esophagus/Stomach	Esophagogastric Adenocarcinoma	Stomach Adenocarcinoma	5.53620510386567
GSU	Esophagus/Stomach	Esophagogastric Adenocarcinoma	Stomach Adenocarcinoma	5.19561882105142
H103	Head and Neck	Head and Neck Squamous Cell Carcinoma	Oral Cavity Squamous Cell Carcinoma	5.15453133454881
H157	Head and Neck	Head and Neck Squamous Cell Carcinoma	Oral Cavity Squamous Cell Carcinoma	4.90600881143877
H357	Head and Neck	Head and Neck Squamous Cell Carcinoma	Oral Cavity Squamous Cell Carcinoma	4.63273256696302
H376	Head and Neck	Head and Neck Squamous Cell Carcinoma	Oral Cavity Squamous Cell Carcinoma	4.69721426691289
H4	CNS/Brain	Diffuse Glioma	Astrocytoma	5.48008348497872
H413	Head and Neck	Head and Neck Squamous Cell Carcinoma	Oral Cavity Squamous Cell Carcinoma	4.91496086415978
HA1E	Kidney	Non-Cancerous	Immortalized Embyonic Kidney Cells	5.70856801770426
HAP1	Myeloid	Myeloproliferative Neoplasms	Chronic Myelogenous Leukemia	5.82389989434725
HARA	Lung	Non-Small Cell Lung Cancer	Lung Squamous Cell Carcinoma	5.618878591234
HB1119	Lymphoid	B-Lymphoblastic Leukemia/Lymphoma	B-Lymphoblastic Leukemia/Lymphoma	6.99234994792429
HCA1	Cervix	Cervical Adenocarcinoma	Endocervical Adenocarcinoma	5.3222705442176
HCC1143	Breast	Invasive Breast Carcinoma	Breast Invasive Ductal Carcinoma	5.29388224255273
HCC1171	Lung	Non-Small Cell Lung Cancer	Lung Adenocarcinoma	5.37176202079961
HCC1187	Breast	Invasive Breast Carcinoma	Breast Invasive Ductal Carcinoma	5.32887497277002
HCC1195	Lung	Non-Small Cell Lung Cancer	Lung Adenosquamous Carcinoma	4.83005092955531
HCC1359	Lung	Non-Small Cell Lung Cancer	Giant Cell Carcinoma of the Lung	5.95011753933778
HCC1395	Breast	Invasive Breast Carcinoma	Breast Invasive Ductal Carcinoma	5.34275338836446
HCC1419	Breast	Invasive Breast Carcinoma	Breast Invasive Ductal Carcinoma	4.87986614798189
HCC1428	Breast	Invasive Breast Carcinoma	Invasive Breast Carcinoma	5.02675747894496
HCC1438	Lung	Non-Small Cell Lung Cancer	Large Cell Lung Carcinoma	5.5692464721714
HCC15	Lung	Non-Small Cell Lung Cancer	Lung Squamous Cell Carcinoma	5.43712060523845
HCC1500	Breast	Breast Ductal Carcinoma In Situ	Breast Ductal Carcinoma In Situ	4.94129406349567
HCC1569	Breast	Invasive Breast Carcinoma	Breast Invasive Ductal Carcinoma	5.20947370753417
HCC1599	Breast	Invasive Breast Carcinoma	Breast Invasive Ductal Carcinoma	5.46220521308738
HCC1806	Breast	Breast Ductal Carcinoma In Situ	Breast Ductal Carcinoma In Situ	5.01346931080677
HCC1833	Lung	Non-Small Cell Lung Cancer	Lung Adenocarcinoma	5.23735188059252
HCC1937	Breast	Invasive Breast Carcinoma	Breast Invasive Ductal Carcinoma	5.15491833154894
HCC1954	Breast	Breast Ductal Carcinoma In Situ	Breast Ductal Carcinoma In Situ	5.2253261069637
HCC202	Breast	Breast Ductal Carcinoma In Situ	Breast Ductal Carcinoma In Situ	4.59696655643146
HCC2108	Lung	Non-Small Cell Lung Cancer	Lung Adenocarcinoma	5.72264439340609
HCC2157	Breast	Invasive Breast Carcinoma	Breast Invasive Ductal Carcinoma	5.33976953326119
HCC2218	Breast	Breast Ductal Carcinoma In Situ	Breast Ductal Carcinoma In Situ	5.07023678787195
HCC2279	Lung	Non-Small Cell Lung Cancer	Lung Adenosquamous Carcinoma	5.45817140833744
HCC2429	Lung	Non-Small Cell Lung Cancer	Non-Small Cell Lung Cancer	5.59302973840127
HCC2450	Lung	Non-Small Cell Lung Cancer	Lung Squamous Cell Carcinoma	5.20784308284233
HCC2814	Lung	Non-Small Cell Lung Cancer	Lung Squamous Cell Carcinoma	5.14801526531655
HCC2935	Lung	Non-Small Cell Lung Cancer	Lung Adenocarcinoma	4.79433317962817
HCC33	Lung	Lung Neuroendocrine Tumor	Small Cell Lung Cancer	5.2658636732308
HCC364	Lung	Non-Small Cell Lung Cancer	Lung Adenocarcinoma	5.51740814751053
HCC366	Lung	Non-Small Cell Lung Cancer	Lung Adenosquamous Carcinoma	5.51682817624855
HCC38	Breast	Invasive Breast Carcinoma	Breast Invasive Ductal Carcinoma	5.17240284045249
HCC4006	Lung	Non-Small Cell Lung Cancer	Lung Adenocarcinoma	5.3081535717643
HCC44	Lung	Non-Small Cell Lung Cancer	Lung Adenocarcinoma	5.54829084434588
HCC461	Lung	Non-Small Cell Lung Cancer	Lung Adenocarcinoma	5.54022405186721
HCC515	Lung	Non-Small Cell Lung Cancer	Lung Adenocarcinoma	5.34403821791334
HCC56	Bowel	Colorectal Adenocarcinoma	Colon Adenocarcinoma	5.11720926858546
HCC70	Breast	Invasive Breast Carcinoma	Breast Invasive Ductal Carcinoma	5.12693120185498
HCC78	Lung	Non-Small Cell Lung Cancer	Lung Adenocarcinoma	5.516872337471
HCC827	Lung	Non-Small Cell Lung Cancer	Lung Adenocarcinoma	5.53250846440456
HCC827GR5	Lung	Non-Small Cell Lung Cancer	Lung Adenocarcinoma	5.18560848037812
HCC95	Lung	Non-Small Cell Lung Cancer	Lung Squamous Cell Carcinoma	5.4228410119569
HCS2	Cervix	Cervical Squamous Cell Carcinoma	Cervical Squamous Cell Carcinoma	5.15717988794823
HCSC1	Cervix	Cervical Adenocarcinoma	Endocervical Adenocarcinoma	5.06123040077439
HCT116	Bowel	Colorectal Adenocarcinoma	Colon Adenocarcinoma	5.56650323749992
HCT15	Bowel	Colorectal Adenocarcinoma	Colon Adenocarcinoma	5.47791168714901
HDLM2	Lymphoid	Hodgkin Lymphoma	Hodgkin Lymphoma	6.66278004654918
HDMYZ	Myeloid	Acute Myeloid Leukemia	Acute Myeloid Leukemia	5.80694846628701
HDQP1	Breast	Invasive Breast Carcinoma	Breast Invasive Ductal Carcinoma	4.91203880486862
HEC1	Uterus	Endometrial Carcinoma	Endometrial Carcinoma	4.9401976800843
HEC108	Uterus	Endometrial Carcinoma	Endometrial Carcinoma	4.93855075061546
HEC116	Uterus	Endometrial Carcinoma	Endometrial Carcinoma	5.39799046953279
HEC151	Uterus	Endometrial Carcinoma	Endometrial Carcinoma	5.2648660400945
HEC1A	Uterus	Endometrial Carcinoma	Endometrial Carcinoma	5.35571229646945
HEC1B	Uterus	Endometrial Carcinoma	Endometrial Carcinoma	5.04283229881831
HEC251	Uterus	Endometrial Carcinoma	Endometrial Carcinoma	5.56411314384809
HEC265	Uterus	Endometrial Carcinoma	Endometrial Carcinoma	5.32099580378189
HEC50B	Uterus	Endometrial Carcinoma	Endometrial Carcinoma	5.61842777841752
HEC59	Uterus	Endometrial Carcinoma	Endometrial Carcinoma	5.57511485882686
HEC6	Uterus	Endometrial Carcinoma	Uterine Adenosquamous Carcinoma	5.37305002691744
HEKTE	Kidney	Non-Cancerous	Immortalized Embyonic Kidney Cells	5.39829469549346
HEL	Myeloid	Acute Myeloid Leukemia	Acute Myeloid Leukemia	7.02889456805744
HEL9217	Myeloid	Acute Myeloid Leukemia	Acute Myeloid Leukemia	7.18417525496203
HELA	Cervix	Cervical Adenocarcinoma	Endocervical Adenocarcinoma	5.42669224935307
HEMCSS	Bone	Chondrosarcoma	Extraskeletal Myxoid Chondrosarcoma	5.39655142176481
HEP3B217	Liver	Hepatocellular Carcinoma	Hepatocellular Carcinoma	5.25800741784708
HEPG2	Liver	Hepatoblastoma	Hepatoblastoma	5.19581117339091
HEYA8	Ovary/Fallopian Tube	Ovarian Epithelial Tumor	High-Grade Serous Ovarian Cancer	6.02194623657863
HG3	Lymphoid	B-Lymphoblastic Leukemia/Lymphoma	B-Lymphoblastic Leukemia/Lymphoma	6.84356409520132
HGC27	Esophagus/Stomach	Esophagogastric Adenocarcinoma	Stomach Adenocarcinoma	5.66189497685688
HH	Lymphoid	Non-Hodgkin Lymphoma	Mature T and NK Neoplasms	6.68461902699211
HHUA	Uterus	Endometrial Carcinoma	Endometrial Carcinoma	5.55912470056625
HKA1	Skin	Cutaneous Squamous Cell Carcinoma	Cutaneous Squamous Cell Carcinoma	5.4249871517905
HKBMM	CNS/Brain	Meningothelial Tumor	Meningioma	5.77254751613886
HKGZCC	Biliary Tract	Intraductal Papillary Neoplasm of the Bile Duct	Intrahepatic Cholangiocarcinoma	5.29730004637794
HL60	Myeloid	Acute Myeloid Leukemia	Acute Myeloid Leukemia	6.28457038774862
HLF	Liver	Hepatocellular Carcinoma	Hepatocellular Carcinoma	5.58767827578675
HLFA	Fibroblast	Non-Cancerous	Fibroblast, Lung	5.28201071666152
HMC18	Breast	Invasive Breast Carcinoma	Breast Invasive Ductal Carcinoma	5.26227291526663
HMCB	Skin	Melanoma	Melanoma	5.49795276600498
HMEL	Breast	Non-Cancerous	Immortalized Breast Cells	5.06482527469555
HMVII	Vulva/Vagina	Mucosal Melanoma of the Vulva/Vagina	Mucosal Melanoma of the Vulva/Vagina	5.09650844202693
HMY1	Skin	Melanoma	Melanoma	5.51150576674084
HNT34	Myeloid	Acute Myeloid Leukemia	Acute Myeloid Leukemia	7.30236615121898
HO1U1	Head and Neck	Head and Neck Squamous Cell Carcinoma	Oral Cavity Squamous Cell Carcinoma	5.32333138685751
HOKUG	Cervix	Glassy Cell Carcinoma of the Cervix	Glassy Cell Carcinoma of the Cervix	5.31469501196598
HOP62	Lung	Non-Small Cell Lung Cancer	Lung Adenocarcinoma	5.61461126910847
HOP92	Lung	Non-Small Cell Lung Cancer	Non-Small Cell Lung Cancer	5.28804371238038
HOS	Bone	Osteosarcoma	Osteosarcoma	5.65938019749386
HOTHC	Thyroid	Anaplastic Thyroid Cancer	Anaplastic Thyroid Cancer	5.28380197623903
HOUAI	Uterus	Endometrial Carcinoma	Endometrial Carcinoma	4.99152397897122
HPAC	Pancreas	Pancreatic Adenocarcinoma	Pancreatic Adenocarcinoma	4.93831915255288
HPAFII	Pancreas	Pancreatic Adenocarcinoma	Pancreatic Adenocarcinoma	5.17095488665369
HPBALL	Lymphoid	T-Lymphoblastic Leukemia/Lymphoma	T-Lymphoblastic Leukemia/Lymphoma	6.38907334311308
HS172T	Fibroblast	Non-Cancerous	Fibroblast, Urinary Tract	4.83688527416333
HS229T	Fibroblast	Non-Cancerous	Fibroblast, Lung	5.50847650607294
HS255T	Fibroblast	Non-Cancerous	Fibroblast, Colorectal	4.74154608411392
HS274T	Fibroblast	Non-Cancerous	Fibroblast, Breast	5.22308863374914
HS281T	Fibroblast	Non-Cancerous	Fibroblast, Breast	5.25373381250386
HS294T	Skin	Melanoma	Melanoma	5.63624873453162
HS343T	Fibroblast	Non-Cancerous	Fibroblast, Breast	5.27444174611398
HS578T	Breast	Invasive Breast Carcinoma	Breast Invasive Carcinoma, NOS	5.21058443171314
HS600T	Fibroblast	Non-Cancerous	Fibroblast, Skin	5.24352172420016
HS606T	Fibroblast	Non-Cancerous	Fibroblast, Breast	5.13252159654431
HS611T	Lymphoid	Hodgkin Lymphoma	Hodgkin Lymphoma	7.58518056433824
HS616T	Fibroblast	Non-Cancerous	Fibroblast	5.28063311163724
HS618T	Fibroblast	Non-Cancerous	Fibroblast, Lung	5.25648623460587
HS675T	Fibroblast	Non-Cancerous	Fibroblast, Colorectal	4.9841129862245
HS683	CNS/Brain	Diffuse Glioma	Oligodendroglioma	5.29165895780264
HS688AT	Fibroblast	Non-Cancerous	Fibroblast, Skin	5.04833576879992
HS695T	Skin	Melanoma	Melanoma	5.17643505568573
HS698T	Fibroblast	Non-Cancerous	Fibroblast, Colorectal	5.10227529308709
HS706T	Fibroblast	Non-Cancerous	Fibroblast, Bone	5.28431399813192
HS729	Soft Tissue	Rhabdomyosarcoma	Embryonal Rhabdomyosarcoma	5.52432097381481
HS737T	Fibroblast	Non-Cancerous	Fibroblast, Bone	5.29535326383012
HS739T	Fibroblast	Non-Cancerous	Fibroblast, Breast	5.20305138734009
HS742T	Fibroblast	Non-Cancerous	Fibroblast, Breast	4.76195333217775
HS746T	Esophagus/Stomach	Esophagogastric Adenocarcinoma	Stomach Adenocarcinoma	5.68737855126092
HS751T	Fibroblast	Non-Cancerous	Fibroblast	5.39302102146481
HS766T	Pancreas	Pancreatic Adenocarcinoma	Pancreatic Adenocarcinoma	5.63341397114922
HS819T	Fibroblast	Non-Cancerous	Fibroblast, Bone	5.14938573682647
HS821T	Fibroblast	Non-Cancerous	Fibroblast, Bone	5.29251450164517
HS822T	Fibroblast	Non-Cancerous	Fibroblast, Bone	5.12246516287014
HS834T	Fibroblast	Non-Cancerous	Fibroblast, Skin	5.15550425996028
HS839T	Fibroblast	Non-Cancerous	Fibroblast, Skin	5.25872036366837
HS840T	Fibroblast	Non-Cancerous	Fibroblast, Upper Aerodigestive	5.38011534858141
HS852T	Skin	Melanoma	Melanoma	5.70579323378171
HS860T	Bone	Osteosarcoma	Osteosarcoma	5.09399927114948
HS863T	Fibroblast	Non-Cancerous	Fibroblast, Bone	5.3614880200733
HS870T	Fibroblast	Non-Cancerous	Fibroblast, Bone	5.55100075125951
HS888T	Fibroblast	Non-Cancerous	Fibroblast, Bone	5.34908623070539
HS895T	Fibroblast	Non-Cancerous	Fibroblast, Skin	5.40215415372485
HS934T	Fibroblast	Non-Cancerous	Fibroblast, Skin	5.3487713605447
HS936T	Skin	Melanoma	Melanoma	5.194683484723
HS939T	Skin	Melanoma	Melanoma	5.6547342653024
HS940T	Fibroblast	Non-Cancerous	Fibroblast, Skin	5.1924504623358
HS944T	Skin	Melanoma	Cutaneous Melanoma	6.00732013795283
HSC1	Skin	Cutaneous Squamous Cell Carcinoma	Cutaneous Squamous Cell Carcinoma	5.0968226074286
HSC2	Head and Neck	Head and Neck Squamous Cell Carcinoma	Oral Cavity Squamous Cell Carcinoma	4.89926244194723
HSC3	Head and Neck	Head and Neck Squamous Cell Carcinoma	Oral Cavity Squamous Cell Carcinoma	5.75454826755154
HSC4	Head and Neck	Head and Neck Squamous Cell Carcinoma	Oral Cavity Squamous Cell Carcinoma	4.78056116072507
HSC5	Skin	Cutaneous Squamous Cell Carcinoma	Cutaneous Squamous Cell Carcinoma	4.90496059341837
HSKTC	Ovary/Fallopian Tube	Ovarian Cancer, Other	Ovarian Cancer, Other	4.97828560424663
HSOS1	Bone	Osteosarcoma	Osteosarcoma	5.69281353627933
HSPSS	Peripheral Nervous System	Nerve Sheath Tumor	Malignant Peripheral Nerve Sheath Tumor	5.58384152947375
HSQ89	Head and Neck	Head and Neck Squamous Cell Carcinoma	Sinonasal Squamous Cell Carcinoma	5.52414109265936
HSSCH2	Peripheral Nervous System	Nerve Sheath Tumor	Malignant Peripheral Nerve Sheath Tumor	5.87743471105619
HT	Lymphoid	Non-Hodgkin Lymphoma	Diffuse Large B-Cell Lymphoma, NOS	7.35938972869993
HT1080	Soft Tissue	Fibrosarcoma	Fibrosarcoma	6.04573331584565
HT115	Bowel	Colorectal Adenocarcinoma	Colon Adenocarcinoma	5.19026078616853
HT1197	Bladder/Urinary Tract	Bladder Urothelial Carcinoma	Bladder Urothelial Carcinoma	5.39606272225693
HT1376	Bladder/Urinary Tract	Bladder Urothelial Carcinoma	Bladder Urothelial Carcinoma	5.24059016560164
HT144	Skin	Melanoma	Melanoma	5.76278114328061
HT144SKINFV1	Skin	Melanoma	Melanoma	5.6095471403746
HT144SKINFV2	Skin	Melanoma	Melanoma	5.56083292232937
HT144SKINFV3	Skin	Melanoma	Melanoma	5.32192903410723
HT29	Bowel	Colorectal Adenocarcinoma	Colon Adenocarcinoma	5.2361648716187
HT3	Cervix	Cervical Adenocarcinoma	Cervical Adenocarcinoma	4.69913581370221
HT55	Bowel	Colorectal Adenocarcinoma	Colon Adenocarcinoma	5.00565404017567
HTCC3	Thyroid	Anaplastic Thyroid Cancer	Anaplastic Thyroid Cancer	5.52730928021183
HTMMT	Uterus	Endometrial Carcinoma	Uterine Carcinosarcoma/Uterine Malignant Mixed Mullerian Tumor	5.34286782913055
HUCCT1	Biliary Tract	Intraductal Papillary Neoplasm of the Bile Duct	Intrahepatic Cholangiocarcinoma	5.18733946348765
HUG1N	Esophagus/Stomach	Esophagogastric Adenocarcinoma	Tubular Stomach Adenocarcinoma	5.48014125365233
HUH1	Liver	Hepatocellular Carcinoma	Hepatocellular Carcinoma	5.24533230742701
HUH28	Biliary Tract	Intraductal Papillary Neoplasm of the Bile Duct	Intrahepatic Cholangiocarcinoma	5.43691509638091
HUH6	Liver	Hepatoblastoma	Hepatoblastoma	5.31048412260507
HUH7	Liver	Hepatocellular Carcinoma	Hepatocellular Carcinoma	5.33487655533244
HUNS1	Lymphoid	Non-Hodgkin Lymphoma	Plasma Cell Myeloma	7.54994713356353
HUO9	Bone	Osteosarcoma	Osteosarcoma	5.15811475775068
HUPT3	Pancreas	Pancreatic Adenocarcinoma	Pancreatic Adenocarcinoma	5.35295320603855
HUPT4	Pancreas	Pancreatic Adenocarcinoma	Pancreatic Adenocarcinoma	5.230738268122
HUT102	Lymphoid	Non-Hodgkin Lymphoma	Mycosis Fungoides	7.27264388358406
HUT78	Lymphoid	Non-Hodgkin Lymphoma	Sezary Syndrome	7.20705145929928
HUTU80	Bowel	Small Bowel Cancer	Duodenal Adenocarcinoma	5.43193704354907
IALM	Lung	Non-Small Cell Lung Cancer	Large Cell Lung Carcinoma	5.43364237470845
ICC10	Biliary Tract	Intraductal Papillary Neoplasm of the Bile Duct	Intrahepatic Cholangiocarcinoma	5.25259686601788
ICC106	Biliary Tract	Intraductal Papillary Neoplasm of the Bile Duct	Intrahepatic Cholangiocarcinoma	5.1021201846352
ICC108	Biliary Tract	Intraductal Papillary Neoplasm of the Bile Duct	Intrahepatic Cholangiocarcinoma	5.13452860823001
ICC12	Biliary Tract	Intraductal Papillary Neoplasm of the Bile Duct	Intrahepatic Cholangiocarcinoma	5.25791147119743
ICC137	Biliary Tract	Intraductal Papillary Neoplasm of the Bile Duct	Intrahepatic Cholangiocarcinoma	4.98751383152921
ICC15	Biliary Tract	Intraductal Papillary Neoplasm of the Bile Duct	Intrahepatic Cholangiocarcinoma	5.41730772155435
ICC2	Biliary Tract	Intraductal Papillary Neoplasm of the Bile Duct	Intrahepatic Cholangiocarcinoma	4.99118077737693
ICC3	Biliary Tract	Intraductal Papillary Neoplasm of the Bile Duct	Intrahepatic Cholangiocarcinoma	5.30798373075312
ICC4	Biliary Tract	Intraductal Papillary Neoplasm of the Bile Duct	Intrahepatic Cholangiocarcinoma	4.9745863494747
ICC5	Biliary Tract	Intraductal Papillary Neoplasm of the Bile Duct	Intrahepatic Cholangiocarcinoma	5.07899906312781
ICC6	Biliary Tract	Intraductal Papillary Neoplasm of the Bile Duct	Intrahepatic Cholangiocarcinoma	5.27451018076424
ICC8	Biliary Tract	Intraductal Papillary Neoplasm of the Bile Duct	Intrahepatic Cholangiocarcinoma	4.79858400145678
ICC9	Biliary Tract	Intraductal Papillary Neoplasm of the Bile Duct	Intrahepatic Cholangiocarcinoma	5.40956647958315
IGR1	Skin	Melanoma	Melanoma	5.42384784164349
IGR37	Skin	Melanoma	Melanoma	5.31852585708435
IGR39	Skin	Melanoma	Melanoma	5.30445426113137
IGROV1	Ovary/Fallopian Tube	Ovarian Epithelial Tumor	Endometrioid Ovarian Cancer	5.44114743388174
IHH4	Thyroid	Well-Differentiated Thyroid Cancer	Papillary Thyroid Cancer	5.67302518932801
IM95	Esophagus/Stomach	Esophagogastric Adenocarcinoma	Stomach Adenocarcinoma	5.34151341790762
IMR32	Peripheral Nervous System	Neuroblastoma	Neuroblastoma	5.57075013931949
INA6	Lymphoid	Non-Hodgkin Lymphoma	Plasma Cell Myeloma	6.59359547537516
IOMMLEE	CNS/Brain	Meningothelial Tumor	Meningioma	5.81598953890371
IPC298	Skin	Melanoma	Cutaneous Melanoma	5.74249723749503
IPMBO053	Breast	Invasive Breast Carcinoma	Breast Invasive Lobular Carcinoma	4.41378669269532
IPMBO055	Breast	Invasive Breast Carcinoma	Breast Invasive Lobular Carcinoma	4.27313709110793
IPMBO056	Breast	Invasive Breast Carcinoma	Breast Invasive Ductal Carcinoma	4.82359996523385
ISHIKAWAHERAKLIO02ER	Uterus	Endometrial Carcinoma	Endometrial Carcinoma	5.42885155533848
ISTMES1	Pleura	Pleural Mesothelioma	Pleural Mesothelioma, Epithelioid Type	5.55689626817439
ISTMES2	Pleura	Pleural Mesothelioma	Pleural Mesothelioma, Epithelioid Type	5.68024449253758
J82	Bladder/Urinary Tract	Bladder Urothelial Carcinoma	Bladder Urothelial Carcinoma	5.41922066001794
JAR	Uterus	Gestational Trophoblastic Disease	Choriocarcinoma	5.22565897816617
JEG3	Uterus	Gestational Trophoblastic Disease	Choriocarcinoma	5.40420636087256
JEKO1	Lymphoid	Non-Hodgkin Lymphoma	Mantle Cell Lymphoma	7.29329247640502
JHESOAD1	Esophagus/Stomach	Esophagogastric Adenocarcinoma	Esophageal Adenocarcinoma	5.19684573226049
JHH1	Liver	Hepatocellular Carcinoma	Hepatocellular Carcinoma	5.34624345632662
JHH2	Liver	Hepatocellular Carcinoma	Hepatocellular Carcinoma	4.82799574764907
JHH4	Liver	Hepatocellular Carcinoma	Hepatocellular Carcinoma	5.3919127076718
JHH5	Liver	Hepatocellular Carcinoma	Hepatocellular Carcinoma	5.26542123154828
JHH6	Liver	Hepatocellular Carcinoma	Hepatocellular Carcinoma	5.42818608209116
JHH7	Liver	Hepatocellular Carcinoma	Hepatocellular Carcinoma	5.46985573485475
JHOC5	Ovary/Fallopian Tube	Ovarian Epithelial Tumor	Clear Cell Ovarian Cancer	5.46262678614025
JHOM1	Ovary/Fallopian Tube	Ovarian Epithelial Tumor	Mucinous Ovarian Cancer	5.36561635489921
JHOM2B	Ovary/Fallopian Tube	Ovarian Epithelial Tumor	Mucinous Ovarian Cancer	5.10864644289822
JHOS2	Ovary/Fallopian Tube	Ovarian Epithelial Tumor	High-Grade Serous Ovarian Cancer	5.35400233202695
JHOS4	Ovary/Fallopian Tube	Ovarian Epithelial Tumor	High-Grade Serous Ovarian Cancer	5.38960437447733
JHUEM1	Uterus	Endometrial Carcinoma	Endometrial Carcinoma	5.17310781717349
JHUEM2	Uterus	Endometrial Carcinoma	Endometrial Carcinoma	5.38174502430899
JHUEM3	Uterus	Endometrial Carcinoma	Endometrial Carcinoma	5.56397339076725
JHUEM7	Uterus	Endometrial Carcinoma	Endometrial Carcinoma	4.80477196876994
JIMT1	Breast	Invasive Breast Carcinoma	Breast Invasive Ductal Carcinoma	5.17160741091642
JJN3	Lymphoid	Non-Hodgkin Lymphoma	Plasma Cell Myeloma	6.67985927163094
JK1	Myeloid	Myeloproliferative Neoplasms	Chronic Myelogenous Leukemia	6.43323054532513
JL1	Pleura	Pleural Mesothelioma	Pleural Mesothelioma, Epithelioid Type	5.45088476968463
JM1	Lymphoid	B-Lymphoblastic Leukemia/Lymphoma	B-Lymphoblastic Leukemia/Lymphoma	7.21456174290015
JMSU1	Bladder/Urinary Tract	Bladder Urothelial Carcinoma	Bladder Urothelial Carcinoma	5.87647723600151
JMURTK2	Kidney	Rhabdoid Cancer	Rhabdoid Cancer	5.53168094589214
JOPACA1	Pancreas	Pancreatic Adenocarcinoma	Pancreatic Adenocarcinoma	5.31239717118077
JR	Soft Tissue	Rhabdomyosarcoma	Alveolar Rhabdomyosarcoma	5.56910049496768
JURKAT	Lymphoid	T-Lymphoblastic Leukemia/Lymphoma	T-Lymphoblastic Leukemia/Lymphoma	6.55288846361319
JURLMK1	Myeloid	Myeloproliferative Neoplasms	Chronic Myelogenous Leukemia	6.63766882495879
JVE015	Bowel	Colorectal Adenocarcinoma	Colon Adenocarcinoma	5.33454694046728
JVE127	Bowel	Colorectal Adenocarcinoma	Mucinous Adenocarcinoma of the Colon and Rectum	5.16490420000267
JVE253	Bowel	Colorectal Adenocarcinoma	Mucinous Adenocarcinoma of the Colon and Rectum	5.02496039883256
JVM2	Lymphoid	Non-Hodgkin Lymphoma	Mantle Cell Lymphoma	7.50685072613715
JVM3	Lymphoid	Non-Hodgkin Lymphoma	B-Cell Prolymphocytic Leukemia	7.53741902030611
K029AX	Skin	Melanoma	Cutaneous Melanoma	5.25579673204536
K562	Myeloid	Myeloproliferative Neoplasms	Chronic Myeloid Leukemia, BCR-ABL1+	6.27785191625071
KALS1	CNS/Brain	Diffuse Glioma	Glioblastoma	5.40625319561486
KARPAS1718	Lymphoid	Non-Hodgkin Lymphoma	Splenic Marginal Zone Lymphoma	6.84672448334478
KARPAS299	Lymphoid	Non-Hodgkin Lymphoma	Anaplastic Large-Cell Lymphoma ALK Positive	6.49073978731419
KARPAS384	Lymphoid	Non-Hodgkin Lymphoma	Adult T-Cell Leukemia/Lymphoma	6.43546161019063
KARPAS422	Lymphoid	Non-Hodgkin Lymphoma	Diffuse Large B-Cell Lymphoma, NOS	7.39069585821254
KARPAS620	Lymphoid	Non-Hodgkin Lymphoma	Plasma Cell Myeloma	6.92898609828523
KASUMI1	Myeloid	Acute Myeloid Leukemia	Acute Myeloid Leukemia	6.87761301503677
KASUMI2	Lymphoid	B-Lymphoblastic Leukemia/Lymphoma	B-Lymphoblastic Leukemia/Lymphoma	7.12735000917922
KASUMI6	Myeloid	Acute Myeloid Leukemia	Acute Myeloid Leukemia	7.20130053929168
KATOIII	Esophagus/Stomach	Esophagogastric Adenocarcinoma	Signet Ring Cell Carcinoma of the Stomach	5.1323847209222
KCIMOH1	Pancreas	Pancreatic Adenocarcinoma	Pancreatic Adenocarcinoma	5.18810060144319
KCL22	Myeloid	Myeloproliferative Neoplasms	Chronic Myelogenous Leukemia	6.86035230850211
KD	CNS/Brain	Embryonal Tumor	Atypical Teratoid/Rhabdoid Tumor	5.40087706421044
KE37	Lymphoid	Non-Hodgkin Lymphoma	Adult T-Cell Leukemia/Lymphoma	6.79192553033261
KE39	Esophagus/Stomach	Esophagogastric Adenocarcinoma	Stomach Adenocarcinoma	5.27419761202525
KE97	Lymphoid	Non-Hodgkin Lymphoma	Plasma Cell Myeloma	7.39442665861014
KELLY	Peripheral Nervous System	Neuroblastoma	Neuroblastoma	5.52660637176129
KG1	Myeloid	Acute Myeloid Leukemia	Acute Myeloid Leukemia	7.35187037693549
KG1C	CNS/Brain	Diffuse Glioma	Oligodendroglioma	5.21269390923284
KHM1B	Lymphoid	Non-Hodgkin Lymphoma	Plasma Cell Myeloma	5.97550854896412
KHYG1	Lymphoid	T-Lymphoblastic Leukemia/Lymphoma	Natural Killer (NK) Cell Lymphoblastic Leukemia/Lymphoma (NKCLL)	5.92212238770679
KIJK	Lymphoid	Non-Hodgkin Lymphoma	Anaplastic Large-Cell Lymphoma ALK Positive	6.76961191048402
KKU100	Biliary Tract	Intraductal Papillary Neoplasm of the Bile Duct	Extrahepatic Cholangiocarcinoma	4.9188461395761
KKU213	Biliary Tract	Intraductal Papillary Neoplasm of the Bile Duct	Intrahepatic Cholangiocarcinoma	5.61183233425835
KLE	Uterus	Endometrial Carcinoma	Endometrial Carcinoma	5.46868529276392
KM12	Bowel	Colorectal Adenocarcinoma	Colon Adenocarcinoma	5.36450626452569
KMBC2	Bladder/Urinary Tract	Bladder Urothelial Carcinoma	Bladder Urothelial Carcinoma	5.05593633394079
KMCH1	Liver	Hepatocellular Carcinoma plus Intrahepatic Cholangiocarcinoma	Hepatocellular Carcinoma plus Intrahepatic Cholangiocarcinoma	5.30749421003767
KMH2	Lymphoid	Hodgkin Lymphoma	Hodgkin Lymphoma	6.88654927859676
KML1	Lymphoid	Non-Hodgkin Lymphoma	Germinal Center B-Cell Type	7.32112151136112
KMLS1	Soft Tissue	Liposarcoma	Liposarcoma	4.6745656147565
KMM1	Lymphoid	Non-Hodgkin Lymphoma	Plasma Cell Myeloma	6.0092124519472
KMRC1	Kidney	Renal Cell Carcinoma	Renal Clear Cell Carcinoma	5.29375355114516
KMRC2	Kidney	Renal Cell Carcinoma	Renal Clear Cell Carcinoma	5.12272977747123
KMRC20	Kidney	Renal Cell Carcinoma	Renal Clear Cell Carcinoma	5.11056288907304
KMRC3	Kidney	Renal Cell Carcinoma	Renal Clear Cell Carcinoma	4.94588603926665
KMS11	Lymphoid	Non-Hodgkin Lymphoma	Plasma Cell Myeloma	6.12126961347083
KMS12BM	Lymphoid	Non-Hodgkin Lymphoma	Plasma Cell Myeloma	6.62809670596301
KMS21BM	Lymphoid	Non-Hodgkin Lymphoma	Plasma Cell Myeloma	6.54048735383208
KMS26	Lymphoid	Non-Hodgkin Lymphoma	Plasma Cell Myeloma	6.26234668113165
KMS27	Lymphoid	Non-Hodgkin Lymphoma	Plasma Cell Myeloma	6.20148080752502
KMS28BM	Lymphoid	Non-Hodgkin Lymphoma	Plasma Cell Myeloma	6.33920270579425
KMS28PE	Lymphoid	Non-Hodgkin Lymphoma	Plasma Cell Myeloma	6.06757931399773
KMS34	Lymphoid	Non-Hodgkin Lymphoma	Plasma Cell Myeloma	6.33112823426929
KNS42	CNS/Brain	Diffuse Glioma	Glioblastoma	5.38074619834181
KNS60	CNS/Brain	Diffuse Glioma	Glioblastoma	5.46827853263639
KNS62	Lung	Non-Small Cell Lung Cancer	Lung Squamous Cell Carcinoma	4.90010945377731
KNS81	CNS/Brain	Diffuse Glioma	Glioblastoma	5.30070539609544
KO52	Myeloid	Acute Myeloid Leukemia	Acute Myeloid Leukemia	7.3502328708654
KON	Head and Neck	Head and Neck Squamous Cell Carcinoma	Oral Cavity Squamous Cell Carcinoma	5.14929319533288
KOPN8	Lymphoid	B-Lymphoblastic Leukemia/Lymphoma	B-Lymphoblastic Leukemia/Lymphoma	7.24781824152774
KOSC2	Head and Neck	Head and Neck Squamous Cell Carcinoma	Oral Cavity Squamous Cell Carcinoma	4.83978675193276
KP2	Pancreas	Pancreatic Adenocarcinoma	Pancreatic Adenocarcinoma	4.90952251740893
KP3	Pancreas	Adenosquamous Carcinoma of the Pancreas	Adenosquamous Carcinoma of the Pancreas	5.23433620837698
KP363T	Bowel	Colorectal Adenocarcinoma	Colon Adenocarcinoma	5.29578923850439
KP4	Pancreas	Pancreatic Adenocarcinoma	Pancreatic Adenocarcinoma	5.54332168880391
KPL1	Breast	Invasive Breast Carcinoma	Invasive Breast Carcinoma	5.16900223962634
KPMRTRY	Kidney	Rhabdoid Cancer	Rhabdoid Cancer	5.37247206194729
KPNRTBM1	Peripheral Nervous System	Neuroblastoma	Neuroblastoma	5.29594259875733
KPNSI9S	Peripheral Nervous System	Neuroblastoma	Neuroblastoma	5.4525884367441
KPNYN	Peripheral Nervous System	Neuroblastoma	Neuroblastoma	5.39737808617517
KS1	CNS/Brain	Diffuse Glioma	Glioblastoma	5.67487495047314
KU1919	Bladder/Urinary Tract	Bladder Urothelial Carcinoma	Bladder Urothelial Carcinoma	5.36824594500818
KU812	Myeloid	Myeloproliferative Neoplasms	Chronic Myelogenous Leukemia	6.91430852424492
KURAMOCHI	Ovary/Fallopian Tube	Ovarian Epithelial Tumor	High-Grade Serous Ovarian Cancer	5.0847080223842
KYM1	Soft Tissue	Rhabdomyosarcoma	Embryonal Rhabdomyosarcoma	5.56113756823697
KYO1	Myeloid	Myeloproliferative Neoplasms	Chronic Myelogenous Leukemia	5.85660604885604
KYSE140	Esophagus/Stomach	Esophageal Squamous Cell Carcinoma	Esophageal Squamous Cell Carcinoma	5.0529825416036
KYSE150	Esophagus/Stomach	Esophageal Squamous Cell Carcinoma	Esophageal Squamous Cell Carcinoma	5.22043591123918
KYSE180	Esophagus/Stomach	Esophageal Squamous Cell Carcinoma	Esophageal Squamous Cell Carcinoma	5.42866568206428
KYSE270	Esophagus/Stomach	Esophageal Squamous Cell Carcinoma	Esophageal Squamous Cell Carcinoma	5.09601204853706
KYSE30	Esophagus/Stomach	Esophageal Squamous Cell Carcinoma	Esophageal Squamous Cell Carcinoma	4.88197893601959
KYSE410	Esophagus/Stomach	Esophageal Squamous Cell Carcinoma	Esophageal Squamous Cell Carcinoma	5.12862222887164
KYSE450	Esophagus/Stomach	Esophageal Squamous Cell Carcinoma	Esophageal Squamous Cell Carcinoma	5.59591634152362
KYSE510	Esophagus/Stomach	Esophageal Squamous Cell Carcinoma	Esophageal Squamous Cell Carcinoma	5.27709006849993
KYSE520	Esophagus/Stomach	Esophageal Squamous Cell Carcinoma	Esophageal Squamous Cell Carcinoma	4.89947623754097
KYSE70	Esophagus/Stomach	Esophageal Squamous Cell Carcinoma	Esophageal Squamous Cell Carcinoma	5.06921263303283
L1236	Lymphoid	Hodgkin Lymphoma	Hodgkin Lymphoma	6.39177572775926
L33	Pancreas	Adenosquamous Carcinoma of the Pancreas	Adenosquamous Carcinoma of the Pancreas	5.42061181343223
L363	Lymphoid	Non-Hodgkin Lymphoma	Plasma Cell Myeloma	5.97327049351979
L428	Lymphoid	Hodgkin Lymphoma	Hodgkin Lymphoma	6.29718395832533
L540	Lymphoid	Hodgkin Lymphoma	Hodgkin Lymphoma	6.86062297050639
L82	Lymphoid	Non-Hodgkin Lymphoma	Anaplastic Large-Cell Lymphoma ALK Positive	6.41773611524065
LAMA84	Myeloid	Myeloproliferative Neoplasms	Chronic Myelogenous Leukemia	6.98254228006475
LAN2	Peripheral Nervous System	Neuroblastoma	Neuroblastoma	5.34329609850552
LC1F	Lung	Non-Small Cell Lung Cancer	Lung Squamous Cell Carcinoma	5.13673166733018
LC1SQSF	Lung	Non-Small Cell Lung Cancer	Lung Squamous Cell Carcinoma	5.19545224192313
LCAM1	Lung	Non-Small Cell Lung Cancer	Poorly Differentiated Non-Small Cell Lung Cancer	5.64437769870259
LCLC103H	Lung	Non-Small Cell Lung Cancer	Large Cell Lung Carcinoma	5.34439384510671
LCLC97TM1	Lung	Non-Small Cell Lung Cancer	Large Cell Lung Carcinoma	5.68538105522893
LI7	Liver	Hepatocellular Carcinoma	Hepatocellular Carcinoma	5.06474273402927
LK2	Lung	Non-Small Cell Lung Cancer	Lung Squamous Cell Carcinoma	5.46511266722657
LMSU	Esophagus/Stomach	Esophagogastric Adenocarcinoma	Stomach Adenocarcinoma	5.62340424816485
LN18	CNS/Brain	Diffuse Glioma	Glioblastoma	5.56825094156899
LN215	CNS/Brain	Diffuse Glioma	Glioblastoma	5.24337049262346
LN229	CNS/Brain	Diffuse Glioma	Glioblastoma	5.59020522868133
LN235	CNS/Brain	Diffuse Glioma	Astrocytoma	5.18206656254397
LN319	CNS/Brain	Diffuse Glioma	Astrocytoma	5.00704192043325
LN340	CNS/Brain	Diffuse Glioma	Glioblastoma	5.05108150122943
LN382	CNS/Brain	Diffuse Glioma	Glioblastoma	5.11274939570294
LN428	CNS/Brain	Diffuse Glioma	Glioblastoma	5.05063889919747
LN443	CNS/Brain	Diffuse Glioma	Glioblastoma	5.33287867765284
LN464	CNS/Brain	Diffuse Glioma	Glioblastoma	5.50796075302334
LNCAPCLONEFGC	Prostate	Prostate Adenocarcinoma	Prostate Adenocarcinoma	5.31726888268565
LNZ308	CNS/Brain	Diffuse Glioma	Glioblastoma	5.18339900068888
LO68	Pleura	Pleural Mesothelioma	Pleural Mesothelioma, Epithelioid Type	5.61380167632667
LOUCY	Lymphoid	Non-Hodgkin Lymphoma	Adult T-Cell Leukemia/Lymphoma	6.65033657768922
LOUNH91	Lung	Non-Small Cell Lung Cancer	Lung Squamous Cell Carcinoma	5.20572869852055
LOVO	Bowel	Colorectal Adenocarcinoma	Colon Adenocarcinoma	5.52504331501873
LOXIMVI	Skin	Melanoma	Melanoma	5.58546154950889
LP1	Lymphoid	Non-Hodgkin Lymphoma	Plasma Cell Myeloma	6.19715595158245
LPS067	Soft Tissue	Liposarcoma	Dedifferentiated Liposarcoma	5.43830631177356
LPS141	Soft Tissue	Liposarcoma	Dedifferentiated Liposarcoma	5.50847079832932
LPS27	Soft Tissue	Liposarcoma	Liposarcoma	5.82204933424312
LPS510	Soft Tissue	Liposarcoma	Dedifferentiated Liposarcoma	5.33395671216198
LPS6	Soft Tissue	Liposarcoma	Liposarcoma	4.87045968510689
LPS853	Soft Tissue	Liposarcoma	Dedifferentiated Liposarcoma	5.16253490834029
LS	Peripheral Nervous System	Neuroblastoma	Neuroblastoma	5.54336825759691
LS1034	Bowel	Colorectal Adenocarcinoma	Colon Adenocarcinoma	5.30447733880994
LS123	Bowel	Colorectal Adenocarcinoma	Colon Adenocarcinoma	4.97040705862499
LS180	Bowel	Colorectal Adenocarcinoma	Colon Adenocarcinoma	5.40545460296725
LS411N	Bowel	Colorectal Adenocarcinoma	Colon Adenocarcinoma	5.34981851290433
LS513	Bowel	Colorectal Adenocarcinoma	Colon Adenocarcinoma	5.12621441424628
LU134A	Lung	Lung Neuroendocrine Tumor	Small Cell Lung Cancer	4.99079925664559
LU135	Lung	Lung Neuroendocrine Tumor	Small Cell Lung Cancer	5.45369962531562
LU165	Lung	Lung Neuroendocrine Tumor	Small Cell Lung Cancer	4.88834601386204
LU65	Lung	Non-Small Cell Lung Cancer	Giant Cell Carcinoma of the Lung	5.83557919863444
LU99	Lung	Non-Small Cell Lung Cancer	Giant Cell Carcinoma of the Lung	5.83214336369679
LUDLU1	Lung	Non-Small Cell Lung Cancer	Lung Squamous Cell Carcinoma	5.00581978238901
LXF289	Lung	Non-Small Cell Lung Cancer	Lung Adenocarcinoma	5.58653731546528
M040416	Skin	Melanoma	Acral Melanoma	5.05580715281545
M059K	CNS/Brain	Diffuse Glioma	Glioblastoma	5.35406235311693
M07E	Myeloid	Acute Myeloid Leukemia	Acute Megakaryoblastic Leukemia	6.67710447067569
M140325	Skin	Melanoma	Melanoma	5.65439500527338
MAC2A	Lymphoid	Non-Hodgkin Lymphoma	Anaplastic Large-Cell Lymphoma ALK Negative	6.54893857705524
MALME3M	Skin	Melanoma	Melanoma	5.17868104128169
MAPACHS77	Pancreas	Pancreatic Adenocarcinoma	Pancreatic Adenocarcinoma	5.20069044284527
MAVER1	Lymphoid	Non-Hodgkin Lymphoma	Mantle Cell Lymphoma	7.24436212919089
MB1	Thyroid	Anaplastic Thyroid Cancer	Anaplastic Thyroid Cancer	5.65630276694397
MC116	Lymphoid	Non-Hodgkin Lymphoma	Mature B-Cell Neoplasms	7.37334743035623
MCAS	Ovary/Fallopian Tube	Ovarian Epithelial Tumor	Mucinous Ovarian Cancer	5.31066559132029
MCC13	Skin	Merkel Cell Carcinoma	Merkel Cell Carcinoma	5.62432273216468
MCC142	Skin	Merkel Cell Carcinoma	Merkel Cell Carcinoma	5.55397297282551
MCC26	Skin	Merkel Cell Carcinoma	Merkel Cell Carcinoma	5.50449242777419
MCF7	Breast	Invasive Breast Carcinoma	Invasive Breast Carcinoma	5.04282145312264
MDAMB134VI	Breast	Invasive Breast Carcinoma	Breast Invasive Lobular Carcinoma	5.26091494374854
MDAMB157	Breast	Invasive Breast Carcinoma	Breast Invasive Ductal Carcinoma	5.29963025936708
MDAMB175VII	Breast	Invasive Breast Carcinoma	Breast Invasive Ductal Carcinoma	4.83146916558496
MDAMB231	Breast	Invasive Breast Carcinoma	Invasive Breast Carcinoma	5.61395412574423
MDAMB361	Breast	Invasive Breast Carcinoma	Invasive Breast Carcinoma	5.44165389560346
MDAMB415	Breast	Invasive Breast Carcinoma	Invasive Breast Carcinoma	4.70249986507116
MDAMB435S	Skin	Melanoma	Melanoma	5.63161541149347
MDAMB436	Breast	Invasive Breast Carcinoma	Breast Invasive Carcinoma, NOS	5.49223741422977
MDAMB453	Breast	Invasive Breast Carcinoma	Invasive Breast Carcinoma	5.06312398182462
MDAMB468	Breast	Invasive Breast Carcinoma	Invasive Breast Carcinoma	5.20335370786649
MDAPCA2B	Prostate	Prostate Adenocarcinoma	Prostate Adenocarcinoma	5.28475701872419
MDST8	Bowel	Colorectal Adenocarcinoma	Colon Adenocarcinoma	5.25042326604337
ME1	Myeloid	Acute Myeloid Leukemia	Acute Myeloid Leukemia	6.84127818273652
MEC1	Lymphoid	Non-Hodgkin Lymphoma	Chronic Lymphocytic Leukemia/Small Lymphocytic Lymphoma	7.51245205547454
MEG01	Myeloid	Myeloproliferative Neoplasms	Chronic Myeloid Leukemia, BCR-ABL1+	6.45006526720314
MEL202	Eye	Ocular Melanoma	Uveal Melanoma	5.11996789045192
MEL270	Eye	Ocular Melanoma	Uveal Melanoma	5.38570081773675
MEL285	Eye	Ocular Melanoma	Uveal Melanoma	5.4409870148404
MEL290	Eye	Ocular Melanoma	Uveal Melanoma	5.30922018590064
MELHO	Skin	Melanoma	Melanoma	5.2828034562528
MELJUSO	Skin	Melanoma	Cutaneous Melanoma	5.55841235911118
MERO14	Pleura	Pleural Mesothelioma	Pleural Mesothelioma, Epithelioid Type	5.49253603921698
MERO25	Pleura	Pleural Mesothelioma	Pleural Mesothelioma, Biphasic Type	5.65293306127283
MERO41	Pleura	Pleural Mesothelioma	Pleural Mesothelioma, Epithelioid Type	5.49504430421622
MERO48A	Pleura	Pleural Mesothelioma	Pleural Mesothelioma, Biphasic Type	5.79223430197587
MERO82	Pleura	Pleural Mesothelioma	Pleural Mesothelioma, Epithelioid Type	5.64719674692726
MERO83	Pleura	Pleural Mesothelioma	Pleural Mesothelioma, Biphasic Type	5.53375427328087
MERO84	Pleura	Pleural Mesothelioma	Pleural Mesothelioma, Biphasic Type	5.40055043366267
MERO95	Pleura	Pleural Mesothelioma	Pleural Mesothelioma, Epithelioid Type	5.55415609935756
MESOV	Ovary/Fallopian Tube	Ovarian Epithelial Tumor	Serous Ovarian Cancer	5.83310752364907
MESSA	Uterus	Uterine Sarcoma/Mesenchymal	Uterine Sarcoma/Mesenchymal	5.73982909348995
MEWO	Skin	Melanoma	Cutaneous Melanoma	5.45965917754016
MFE280	Uterus	Endometrial Carcinoma	Endometrial Carcinoma	5.312813726145
MFE296	Uterus	Endometrial Carcinoma	Endometrial Carcinoma	5.28770793685092
MFE319	Uterus	Endometrial Carcinoma	Uterine Adenosquamous Carcinoma	5.15817948355306
MFM223	Breast	Invasive Breast Carcinoma	Breast Invasive Ductal Carcinoma	5.24501824687172
MG63	Bone	Osteosarcoma	Osteosarcoma	5.62238748718648
MHHCALL2	Lymphoid	B-Lymphoblastic Leukemia/Lymphoma	B-Lymphoblastic Leukemia/Lymphoma	7.29598867465535
MHHCALL3	Lymphoid	B-Lymphoblastic Leukemia/Lymphoma	B-Lymphoblastic Leukemia/Lymphoma	7.1701090365974
MHHCALL4	Lymphoid	B-Lymphoblastic Leukemia/Lymphoma	B-Lymphoblastic Leukemia/Lymphoma	7.39369836695531
MHHES1	Bone	Ewing Sarcoma	Ewing Sarcoma	5.83288962028581
MHHNB11	Peripheral Nervous System	Neuroblastoma	Neuroblastoma	5.4038684666255
MIAPACA2	Pancreas	Pancreatic Adenocarcinoma	Pancreatic Adenocarcinoma	5.41325091276218
MINO	Lymphoid	Non-Hodgkin Lymphoma	Mantle Cell Lymphoma	7.5210340185418
MJ	Lymphoid	Non-Hodgkin Lymphoma	Mature T and NK Neoplasms	7.14738224266671
MKN1	Esophagus/Stomach	Esophagogastric Adenocarcinoma	Adenosquamous Carcinoma of the Stomach	5.52079226690183
MKN45	Esophagus/Stomach	Esophagogastric Adenocarcinoma	Diffuse Type Stomach Adenocarcinoma	5.3147468204725
MKN7	Esophagus/Stomach	Esophagogastric Adenocarcinoma	Tubular Stomach Adenocarcinoma	5.12273012474924
MKN74	Esophagus/Stomach	Esophagogastric Adenocarcinoma	Tubular Stomach Adenocarcinoma	5.09629403249113
ML1	Thyroid	Well-Differentiated Thyroid Cancer	Follicular Thyroid Cancer	5.38931665505681
MM127	Skin	Melanoma	Melanoma	5.54712873823862
MM160113	Skin	Melanoma	Acral Melanoma	5.60849144530575
MM1S	Lymphoid	Non-Hodgkin Lymphoma	Plasma Cell Myeloma	6.28595558471739
MM253	Skin	Melanoma	Melanoma	5.59426270953191
MM370	Skin	Melanoma	Melanoma	5.37648369698813
MM383	Skin	Melanoma	Melanoma	5.36276107197802
MM386	Skin	Melanoma	Melanoma	4.68602712251606
MM415	Skin	Melanoma	Melanoma	5.91464933494836
MM426	Skin	Melanoma	Melanoma	5.44329385509551
MM485	Skin	Melanoma	Melanoma	5.72295480395987
MMAC	Skin	Melanoma	Melanoma	5.59287298977203
MOLM1	Myeloid	Myeloproliferative Neoplasms	Chronic Myeloid Leukemia, BCR-ABL1+	6.9618677338248
MOLM13	Myeloid	Acute Myeloid Leukemia	Acute Myeloid Leukemia	6.84531940166209
MOLM14	Myeloid	Acute Myeloid Leukemia	Acute Myeloid Leukemia	6.38174928648356
MOLM16	Myeloid	Acute Myeloid Leukemia	Acute Myeloid Leukemia	6.62608925424269
MOLM6	Myeloid	Myeloproliferative Neoplasms	Chronic Myelogenous Leukemia	7.46577732589498
MOLP2	Lymphoid	Non-Hodgkin Lymphoma	Plasma Cell Myeloma	6.40371452559429
MOLP8	Lymphoid	Non-Hodgkin Lymphoma	Plasma Cell Myeloma	6.03296582197125
MOLT16	Lymphoid	T-Lymphoblastic Leukemia/Lymphoma	T-Lymphoblastic Leukemia/Lymphoma	6.93971714331734
MOLT3	Lymphoid	Non-Hodgkin Lymphoma	Adult T-Cell Leukemia/Lymphoma	6.55034475075116
MON	CNS/Brain	Embryonal Tumor	Atypical Teratoid/Rhabdoid Tumor	5.28582844913545
MONOMAC1	Myeloid	Acute Myeloid Leukemia	Acute Monoblastic/Monocytic Leukemia	7.01423637321602
MONOMAC6	Myeloid	Acute Myeloid Leukemia	Acute Monoblastic/Monocytic Leukemia	7.15739593934415
MORCPR	Lung	Non-Small Cell Lung Cancer	Lung Adenocarcinoma	4.91623438351744
MP46	Eye	Ocular Melanoma	Uveal Melanoma	5.06855150831278
MPNST724	Peripheral Nervous System	Nerve Sheath Tumor	Malignant Peripheral Nerve Sheath Tumor	5.2255074372838
MPP89	Pleura	Pleural Mesothelioma	Pleural Mesothelioma, Epithelioid Type	5.59953641653638
MS751	Cervix	Cervical Squamous Cell Carcinoma	Cervical Squamous Cell Carcinoma	4.91043725522249
MSTO211H	Pleura	Pleural Mesothelioma	Pleural Mesothelioma, Biphasic Type	5.88786056111768
MTA	Lymphoid	T-Lymphoblastic Leukemia/Lymphoma	Natural Killer (NK) Cell Lymphoblastic Leukemia/Lymphoma (NKCLL)	6.89001077309071
MUTZ3	Myeloid	Acute Myeloid Leukemia	AML with inv(3)(q21.3q26.2) or t(3;3)(q21.3;q26.2); GATA2, MECOM	7.16342483051021
MUTZ5	Lymphoid	B-Lymphoblastic Leukemia/Lymphoma	B-Lymphoblastic Leukemia/Lymphoma	7.19787718779476
MUTZ8	Myeloid	Acute Myeloid Leukemia	Acute Myeloid Leukemia	6.83402799260487
MV411	Myeloid	Acute Myeloid Leukemia	Acute Myeloid Leukemia	6.74717466761275
MYLA	Lymphoid	T-Lymphoblastic Leukemia/Lymphoma	T-Lymphoblastic Leukemia/Lymphoma	6.140500107795
NALM1	Myeloid	Myeloproliferative Neoplasms	Chronic Myelogenous Leukemia	7.18789767357748
NALM16	Lymphoid	B-Lymphoblastic Leukemia/Lymphoma	B-Lymphoblastic Leukemia/Lymphoma	6.93173341020422
NALM19	Lymphoid	B-Lymphoblastic Leukemia/Lymphoma	B-Lymphoblastic Leukemia/Lymphoma	7.08949011038123
NALM6	Lymphoid	B-Lymphoblastic Leukemia/Lymphoma	B-Lymphoblastic Leukemia/Lymphoma	6.75333125641466
NAMALWA	Lymphoid	Non-Hodgkin Lymphoma	Burkitt Lymphoma	7.21098066888318
NB1	Peripheral Nervous System	Neuroblastoma	Neuroblastoma	5.24488836743473
NB1643	Peripheral Nervous System	Neuroblastoma	Neuroblastoma	5.45106649388639
NB4	Myeloid	Acute Myeloid Leukemia	Acute Myeloid Leukemia	6.93049710921396
NCCIT	Testis	Non-Seminomatous Germ Cell Tumor	Embryonal Carcinoma	5.73557727181518
NCCLMS1C1	Soft Tissue	Leiomyosarcoma	Leiomyosarcoma	5.25486853539444
NCCMPNST1C1	Peripheral Nervous System	Nerve Sheath Tumor	Malignant Peripheral Nerve Sheath Tumor	5.64959808403271
NCCMPNST2C1	Peripheral Nervous System	Nerve Sheath Tumor	Malignant Peripheral Nerve Sheath Tumor	5.72577198325255
NCCSTCK140	Esophagus/Stomach	Esophagogastric Adenocarcinoma	Stomach Adenocarcinoma	5.2699168973007
NCIH1048	Lung	Lung Neuroendocrine Tumor	Small Cell Lung Cancer	5.19711474822031
NCIH1092	Lung	Lung Neuroendocrine Tumor	Small Cell Lung Cancer	5.09719634057349
NCIH1105	Lung	Lung Neuroendocrine Tumor	Small Cell Lung Cancer	4.71096804529025
NCIH1155	Lung	Non-Small Cell Lung Cancer	Large Cell Lung Carcinoma	5.35297931734185
NCIH1184	Lung	Lung Neuroendocrine Tumor	Small Cell Lung Cancer	5.04472146376286
NCIH1299	Lung	Non-Small Cell Lung Cancer	Large Cell Lung Carcinoma	5.42743222610301
NCIH1341	Lung	Lung Neuroendocrine Tumor	Small Cell Lung Cancer	5.51852651139883
NCIH1355	Lung	Non-Small Cell Lung Cancer	Lung Adenocarcinoma	5.44129016212955
NCIH1373	Lung	Non-Small Cell Lung Cancer	Lung Adenocarcinoma	5.29203442818209
NCIH1385	Lung	Non-Small Cell Lung Cancer	Lung Squamous Cell Carcinoma	4.32744075337109
NCIH1395	Lung	Non-Small Cell Lung Cancer	Lung Adenocarcinoma	4.74385989998421
NCIH1435	Lung	Non-Small Cell Lung Cancer	Lung Adenocarcinoma	4.94069077362286
NCIH1436	Lung	Lung Neuroendocrine Tumor	Small Cell Lung Cancer	5.17277649791527
NCIH1437	Lung	Non-Small Cell Lung Cancer	Lung Adenocarcinoma	4.95369581106906
NCIH146	Lung	Lung Neuroendocrine Tumor	Small Cell Lung Cancer	5.20127406617703
NCIH1563	Lung	Non-Small Cell Lung Cancer	Lung Adenocarcinoma	4.96814440495567
NCIH1568	Lung	Non-Small Cell Lung Cancer	Lung Adenocarcinoma	5.31825844657514
NCIH1573	Lung	Non-Small Cell Lung Cancer	Lung Adenocarcinoma	4.9925131406117
NCIH157DM	Lung	Non-Small Cell Lung Cancer	Lung Squamous Cell Carcinoma	5.57097258769853
NCIH1581	Lung	Non-Small Cell Lung Cancer	Large Cell Lung Carcinoma	5.27434319725367
NCIH1618	Lung	Lung Neuroendocrine Tumor	Small Cell Lung Cancer	4.90457310095928
NCIH1623	Lung	Non-Small Cell Lung Cancer	Lung Adenocarcinoma	4.74967838878516
NCIH1648	Lung	Non-Small Cell Lung Cancer	Lung Adenocarcinoma	5.41980536562102
NCIH1650	Lung	Non-Small Cell Lung Cancer	Non-Small Cell Lung Cancer	5.46927601553618
NCIH1651	Lung	Non-Small Cell Lung Cancer	Lung Adenocarcinoma	5.20599390213381
NCIH1666	Lung	Non-Small Cell Lung Cancer	Lung Adenocarcinoma	5.22537559378348
NCIH1693	Lung	Non-Small Cell Lung Cancer	Lung Adenocarcinoma	5.25848531051422
NCIH1694	Lung	Lung Neuroendocrine Tumor	Small Cell Lung Cancer	5.10991289304852
NCIH1703	Lung	Non-Small Cell Lung Cancer	Lung Squamous Cell Carcinoma	5.32936845474163
NCIH1734	Lung	Non-Small Cell Lung Cancer	Lung Adenocarcinoma	5.26830554823449
NCIH1755	Lung	Non-Small Cell Lung Cancer	Lung Adenocarcinoma	5.41474577721483
NCIH1781	Lung	Non-Small Cell Lung Cancer	Lung Adenocarcinoma	5.26759277210166
NCIH1792	Lung	Non-Small Cell Lung Cancer	Lung Adenocarcinoma	5.91544360004313
NCIH1793	Lung	Non-Small Cell Lung Cancer	Lung Adenocarcinoma	5.29958828353013
NCIH1819	Lung	Non-Small Cell Lung Cancer	Lung Adenocarcinoma	5.07523552984044
NCIH1836	Lung	Lung Neuroendocrine Tumor	Small Cell Lung Cancer	5.09319886220743
NCIH1838	Lung	Non-Small Cell Lung Cancer	Lung Adenocarcinoma	5.19692780943329
NCIH1869	Lung	Non-Small Cell Lung Cancer	Lung Squamous Cell Carcinoma	5.16977776522703
NCIH1876	Lung	Lung Neuroendocrine Tumor	Small Cell Lung Cancer	5.15637297971931
NCIH1915	Lung	Non-Small Cell Lung Cancer	Large Cell Lung Carcinoma	5.37416437834832
NCIH1930	Lung	Lung Neuroendocrine Tumor	Small Cell Lung Cancer	5.31276730837274
NCIH1944	Lung	Non-Small Cell Lung Cancer	Lung Adenocarcinoma	5.32745835457212
NCIH196	Lung	Lung Neuroendocrine Tumor	Small Cell Lung Cancer	5.24189267131715
NCIH1963	Lung	Lung Neuroendocrine Tumor	Small Cell Lung Cancer	5.02750949728448
NCIH1975	Lung	Non-Small Cell Lung Cancer	Lung Adenocarcinoma	5.59698264523578
NCIH2004RT	Kidney	Rhabdoid Cancer	Rhabdoid Cancer	5.39695136349092
NCIH2009	Lung	Non-Small Cell Lung Cancer	Lung Adenocarcinoma	5.43706990464429
NCIH2023	Lung	Non-Small Cell Lung Cancer	Lung Adenocarcinoma	5.35015728384207
NCIH2029	Lung	Lung Neuroendocrine Tumor	Small Cell Lung Cancer	4.82776113400819
NCIH2030	Lung	Non-Small Cell Lung Cancer	Lung Adenocarcinoma	5.22698502120757
NCIH2052	Pleura	Pleural Mesothelioma	Pleural Mesothelioma, Sarcomatoid Type	5.79233946436041
NCIH2073	Lung	Non-Small Cell Lung Cancer	Lung Adenocarcinoma	4.66486466810415
NCIH2081	Lung	Lung Neuroendocrine Tumor	Small Cell Lung Cancer	5.32640562150938
NCIH2085	Lung	Non-Small Cell Lung Cancer	Lung Adenocarcinoma	5.19639657572118
NCIH2087	Lung	Non-Small Cell Lung Cancer	Lung Adenocarcinoma	5.5856814000925
NCIH209	Lung	Lung Neuroendocrine Tumor	Small Cell Lung Cancer	5.09846498111669
NCIH2106	Lung	Non-Small Cell Lung Cancer	Large Cell Lung Carcinoma	5.13146952514861
NCIH211	Lung	Lung Neuroendocrine Tumor	Small Cell Lung Cancer	5.40785311139936
NCIH2110	Lung	Non-Small Cell Lung Cancer	Non-Small Cell Lung Cancer	5.08213492351751
NCIH2122	Lung	Non-Small Cell Lung Cancer	Lung Adenocarcinoma	5.32879226027201
NCIH2126	Lung	Non-Small Cell Lung Cancer	Lung Adenocarcinoma	5.24029703058232
NCIH2170	Lung	Non-Small Cell Lung Cancer	Lung Squamous Cell Carcinoma	5.31315776687249
NCIH2171	Lung	Lung Neuroendocrine Tumor	Small Cell Lung Cancer	5.29409450503926
NCIH2172	Lung	Non-Small Cell Lung Cancer	Non-Small Cell Lung Cancer	5.22186524748939
NCIH2196	Lung	Lung Neuroendocrine Tumor	Small Cell Lung Cancer	4.73437681026546
NCIH2227	Lung	Lung Neuroendocrine Tumor	Small Cell Lung Cancer	5.28336643923213
NCIH2228	Lung	Non-Small Cell Lung Cancer	Lung Adenocarcinoma	5.6888356208552
NCIH226	Pleura	Pleural Mesothelioma	Pleural Mesothelioma, Epithelioid Type	5.74877151427304
NCIH2286	Lung	Lung Neuroendocrine Tumor	Small Cell Lung Cancer	5.76923193452515
NCIH2291	Lung	Non-Small Cell Lung Cancer	Lung Adenocarcinoma	5.48745400437893
NCIH23	Lung	Non-Small Cell Lung Cancer	Lung Adenocarcinoma	5.23987370085045
NCIH2342	Lung	Non-Small Cell Lung Cancer	Lung Adenocarcinoma	4.99980550623467
NCIH2347	Lung	Non-Small Cell Lung Cancer	Lung Adenocarcinoma	5.45960002848975
NCIH2405	Lung	Non-Small Cell Lung Cancer	Lung Adenocarcinoma	5.44034972935454
NCIH2444	Lung	Non-Small Cell Lung Cancer	Non-Small Cell Lung Cancer	5.22256425552983
NCIH2452	Pleura	Pleural Mesothelioma	Pleural Mesothelioma, Biphasic Type	5.40197118193911
NCIH28	Pleura	Pleural Mesothelioma	Pleural Mesothelioma, Epithelioid Type	5.29583394248562
NCIH2882	Lung	Non-Small Cell Lung Cancer	Lung Squamous Cell Carcinoma	5.67346932980545
NCIH2887	Lung	Non-Small Cell Lung Cancer	Non-Small Cell Lung Cancer	5.21109822479729
NCIH292	Lung	Non-Small Cell Lung Cancer	Mucoepidermoid Carcinoma of the Lung	5.21509757491353
NCIH3122	Lung	Non-Small Cell Lung Cancer	Lung Adenocarcinoma	5.08455929161206
NCIH322	Lung	Non-Small Cell Lung Cancer	Lung Adenocarcinoma	5.03945973235465
NCIH3255	Lung	Non-Small Cell Lung Cancer	Lung Adenocarcinoma	5.0016723448712
NCIH358	Lung	Non-Small Cell Lung Cancer	Lung Adenocarcinoma	5.32677891216489
NCIH441	Lung	Non-Small Cell Lung Cancer	Lung Adenocarcinoma	5.33511206004124
NCIH446	Lung	Lung Neuroendocrine Tumor	Small Cell Lung Cancer	5.58698440459912
NCIH460	Lung	Non-Small Cell Lung Cancer	Large Cell Lung Carcinoma	5.66389539173024
NCIH508	Bowel	Colorectal Adenocarcinoma	Colon Adenocarcinoma	4.82949703866719
NCIH510	Lung	Lung Neuroendocrine Tumor	Small Cell Lung Cancer	5.08297792759434
NCIH520	Lung	Non-Small Cell Lung Cancer	Lung Squamous Cell Carcinoma	5.34213060291376
NCIH522	Lung	Non-Small Cell Lung Cancer	Lung Adenocarcinoma	5.3969269103239
NCIH524	Lung	Lung Neuroendocrine Tumor	Small Cell Lung Cancer	5.74844171263839
NCIH526	Lung	Lung Neuroendocrine Tumor	Small Cell Lung Cancer	5.40462855653542
NCIH596	Lung	Non-Small Cell Lung Cancer	Lung Adenosquamous Carcinoma	5.20191634727647
NCIH647	Lung	Non-Small Cell Lung Cancer	Lung Adenosquamous Carcinoma	5.67687383028837
NCIH650	Lung	Non-Small Cell Lung Cancer	Lung Adenocarcinoma	5.41531692445647
NCIH660	Prostate	Prostate Small Cell Carcinoma	Prostate Small Cell Carcinoma	4.92484793996669
NCIH661	Lung	Non-Small Cell Lung Cancer	Large Cell Lung Carcinoma	5.27769942845043
NCIH684	Bowel	Colorectal Adenocarcinoma	Colon Adenocarcinoma	5.25359466946011
NCIH69	Lung	Lung Neuroendocrine Tumor	Small Cell Lung Cancer	5.25600683793724
NCIH716	Bowel	Colorectal Adenocarcinoma	Colon Adenocarcinoma	5.12894765719941
NCIH727	Lung	Lung Neuroendocrine Tumor	Lung Carcinoid	5.24644066174659
NCIH747	Bowel	Colorectal Adenocarcinoma	Colon Adenocarcinoma	5.24762014434167
NCIH810	Lung	Non-Small Cell Lung Cancer	Large Cell Lung Carcinoma	5.07962462463139
NCIH82	Lung	Lung Neuroendocrine Tumor	Small Cell Lung Cancer	5.78573493122938
NCIH838	Lung	Non-Small Cell Lung Cancer	Lung Adenocarcinoma	5.48682722631984
NCIH841	Lung	Lung Neuroendocrine Tumor	Small Cell Lung Cancer	5.17287594449204
NCIH854	Bowel	Colorectal Adenocarcinoma	Colon Adenocarcinoma	4.86571466069533
NCIH889	Lung	Lung Neuroendocrine Tumor	Small Cell Lung Cancer	5.25040901917418
NCIH929	Lymphoid	Non-Hodgkin Lymphoma	Plasma Cell Myeloma	6.18979978905246
NCIN87	Esophagus/Stomach	Esophagogastric Adenocarcinoma	Tubular Stomach Adenocarcinoma	5.31753262340042
NCO2	Myeloid	Myeloproliferative Neoplasms	Chronic Myelogenous Leukemia	7.21736589400172
NGP	Peripheral Nervous System	Neuroblastoma	Neuroblastoma	5.36211043337341
NH12	Peripheral Nervous System	Neuroblastoma	Neuroblastoma	5.4835401324586
NH6	Peripheral Nervous System	Neuroblastoma	Neuroblastoma	5.33726465388186
NH84T	Breast	Invasive Breast Carcinoma	Invasive Breast Carcinoma	5.25237419956214
NH93T	Breast	Invasive Breast Carcinoma	Invasive Breast Carcinoma	4.99984794106243
NHAHTDD	CNS/Brain	Non-Cancerous	Immortalized Epithelial Cells, CNS	5.39159776583651
NIHOVCAR3	Ovary/Fallopian Tube	Ovarian Epithelial Tumor	High-Grade Serous Ovarian Cancer	5.46540647811208
NMB	Peripheral Nervous System	Neuroblastoma	Neuroblastoma	5.4254069591675
NMCG1	CNS/Brain	Diffuse Glioma	Glioblastoma	5.33476145754435
NO10	CNS/Brain	Diffuse Glioma	Glioblastoma	5.07812659466051
NO36	Pleura	Pleural Mesothelioma	Pleural Mesothelioma, Epithelioid Type	5.3986861499003
NOMO1	Myeloid	Acute Myeloid Leukemia	Acute Monoblastic/Monocytic Leukemia	6.95306477047008
NOS1	Bone	Osteosarcoma	Osteosarcoma	5.32413211522903
NOZ	Biliary Tract	Intracholecystic Papillary Neoplasm	Gallbladder Adenocarcinoma, NOS	5.3605467410998
NP2	CNS/Brain	Diffuse Glioma	Glioblastoma	5.27080450193971
NP3	CNS/Brain	Diffuse Glioma	Glioblastoma	5.38488414311132
NP5	CNS/Brain	Diffuse Glioma	Glioblastoma	5.40873066986934
NP8	CNS/Brain	Diffuse Glioma	Glioblastoma	5.46408892107493
NTERA2CLD1	Testis	Non-Seminomatous Germ Cell Tumor	Embryonal Carcinoma	5.47379682464516
NUDHL1	Lymphoid	Non-Hodgkin Lymphoma	Diffuse Large B-Cell Lymphoma, NOS	7.42356025422391
NUDUL1	Lymphoid	Non-Hodgkin Lymphoma	Activated B-cell Type	7.45252683163199
NUGC2	Esophagus/Stomach	Esophagogastric Adenocarcinoma	Stomach Adenocarcinoma	5.09239955014121
NUGC3	Esophagus/Stomach	Esophagogastric Adenocarcinoma	Stomach Adenocarcinoma	5.43572919512374
NUGC4	Esophagus/Stomach	Esophagogastric Adenocarcinoma	Diffuse Type Stomach Adenocarcinoma	5.05287902037365
NZM3	Skin	Melanoma	Melanoma	5.32891409729272
NZM42	Skin	Melanoma	Melanoma	5.24720186425545
NZM7	Skin	Melanoma	Melanoma	5.45210627936665
NZOV9	Ovary/Fallopian Tube	Ovarian Epithelial Tumor	Endometrioid Ovarian Cancer	5.37386725269594
OACM51	Esophagus/Stomach	Esophagogastric Adenocarcinoma	Esophageal Adenocarcinoma	5.3266047128756
OAW28	Ovary/Fallopian Tube	Ovarian Epithelial Tumor	High-Grade Serous Ovarian Cancer	5.30748075981435
OAW42	Ovary/Fallopian Tube	Ovarian Epithelial Tumor	Serous Ovarian Cancer	5.33276591138682
OC314	Ovary/Fallopian Tube	Ovarian Epithelial Tumor	Serous Ovarian Cancer	5.43875308446283
OC316	Ovary/Fallopian Tube	Ovarian Epithelial Tumor	Serous Ovarian Cancer	5.64754324036825
OCIAML2	Myeloid	Acute Myeloid Leukemia	Acute Myeloid Leukemia	7.34520003350751
OCIAML3	Myeloid	Acute Myeloid Leukemia	Acute Myeloid Leukemia	7.10936136176723
OCIAML4	Myeloid	Acute Myeloid Leukemia	Acute Myeloid Leukemia	7.36755155166526
OCIAML5	Myeloid	Acute Myeloid Leukemia	Acute Myeloid Leukemia	7.29945979396516
OCIC4P	Ovary/Fallopian Tube	Ovarian Epithelial Tumor	Clear Cell Ovarian Cancer	5.39266180371375
OCIC5X	Ovary/Fallopian Tube	Ovarian Epithelial Tumor	Clear Cell Ovarian Cancer	5.28926917305032
OCILY12	Lymphoid	Non-Hodgkin Lymphoma	Follicular T-Cell Lymphoma	6.77378398506971
OCILY132	Lymphoid	Non-Hodgkin Lymphoma	Diffuse Large B-Cell Lymphoma, NOS	6.78241831629202
OCILY18	Lymphoid	Non-Hodgkin Lymphoma	Diffuse Large B-Cell Lymphoma, NOS	6.74683121097394
OCILY19	Lymphoid	Non-Hodgkin Lymphoma	Diffuse Large B-Cell Lymphoma, NOS	7.32406108853841
OCILY3	Lymphoid	Non-Hodgkin Lymphoma	Activated B-cell Type	7.03493302237238
OCILY7	Lymphoid	Non-Hodgkin Lymphoma	Diffuse Large B-Cell Lymphoma, NOS	6.96221266729494
OCIM1	Myeloid	Acute Myeloid Leukemia	Acute Myeloid Leukemia	6.50812552049207
OCIM2	Myeloid	Acute Myeloid Leukemia	Acute Myeloid Leukemia	6.2408606258392
OCIMY5	Lymphoid	Non-Hodgkin Lymphoma	Plasma Cell Myeloma	6.30567656116433
OCIMY7	Lymphoid	Non-Hodgkin Lymphoma	Plasma Cell Myeloma	5.90604379200883
OCIP5X	Ovary/Fallopian Tube	Ovarian Epithelial Tumor	Serous Ovarian Cancer	5.13132081853104
OCUG1	Biliary Tract	Intracholecystic Papillary Neoplasm	Gallbladder Adenocarcinoma, NOS	5.24855306157897
OCUM1	Esophagus/Stomach	Esophagogastric Adenocarcinoma	Diffuse Type Stomach Adenocarcinoma	5.08479758062596
OE19	Esophagus/Stomach	Esophageal Squamous Cell Carcinoma	Esophageal Squamous Cell Carcinoma	4.94711621467025
OE21	Esophagus/Stomach	Esophageal Squamous Cell Carcinoma	Esophageal Squamous Cell Carcinoma	4.62466184703239
OE33	Esophagus/Stomach	Esophagogastric Adenocarcinoma	Esophageal Adenocarcinoma	5.37715455425849
OELE	Ovary/Fallopian Tube	Non-Cancerous	Immortalized Ovarian Cells	5.52851814373915
OMM1	Eye	Ocular Melanoma	Uveal Melanoma	5.28170290297386
OMM25	Eye	Ocular Melanoma	Uveal Melanoma	5.03482879783841
ONCODG1	Ovary/Fallopian Tube	Ovarian Epithelial Tumor	High-Grade Serous Ovarian Cancer	5.39899157985218
ONDA7	CNS/Brain	Diffuse Glioma	Glioblastoma	4.94281792420526
ONDA8	CNS/Brain	Diffuse Glioma	Glioblastoma	5.08036194844663
ONDA9	CNS/Brain	Diffuse Glioma	Glioblastoma	4.79291754394789
ONE58	Pleura	Pleural Mesothelioma	Pleural Mesothelioma, Epithelioid Type	5.42888604011448
ONS76	CNS/Brain	Embryonal Tumor	Medulloblastoma	5.22688195646062
OPM1	Lymphoid	Non-Hodgkin Lymphoma	Plasma Cell Myeloma	6.17073566672835
OPM2	Lymphoid	Non-Hodgkin Lymphoma	Plasma Cell Myeloma	5.97016447041778
OS252	Bone	Osteosarcoma	Osteosarcoma	5.2800016594725
OSC19	Head and Neck	Head and Neck Squamous Cell Carcinoma	Oral Cavity Squamous Cell Carcinoma	5.25700473005284
OSC20	Head and Neck	Head and Neck Squamous Cell Carcinoma	Oral Cavity Squamous Cell Carcinoma	5.06185440207163
OSRC2	Kidney	Renal Cell Carcinoma	Renal Clear Cell Carcinoma	5.2429806998463
OUMS23	Bowel	Colorectal Adenocarcinoma	Colon Adenocarcinoma	5.1819478517165
OV17R	Ovary/Fallopian Tube	Ovarian Epithelial Tumor	Serous Ovarian Cancer	5.25206504004063
OV56	Ovary/Fallopian Tube	Ovarian Epithelial Tumor	Serous Ovarian Cancer	5.63134016732913
OV7	Ovary/Fallopian Tube	Ovarian Epithelial Tumor	Mixed Ovarian Carcinoma	5.41533699104366
OV90	Ovary/Fallopian Tube	Ovarian Epithelial Tumor	Serous Ovarian Cancer	5.10158268732487
OVCAR4	Ovary/Fallopian Tube	Ovarian Epithelial Tumor	High-Grade Serous Ovarian Cancer	5.19512643445755
OVCAR5	Ovary/Fallopian Tube	Ovarian Epithelial Tumor	High-Grade Serous Ovarian Cancer	5.20340223493565
OVCAR8	Ovary/Fallopian Tube	Ovarian Epithelial Tumor	High-Grade Serous Ovarian Cancer	5.73884891529856
OVISE	Ovary/Fallopian Tube	Ovarian Epithelial Tumor	Clear Cell Ovarian Cancer	5.08331987323612
OVK18	Ovary/Fallopian Tube	Ovarian Epithelial Tumor	Endometrioid Ovarian Cancer	5.54233077746669
OVKATE	Ovary/Fallopian Tube	Ovarian Epithelial Tumor	High-Grade Serous Ovarian Cancer	4.67324191172879
OVMANA	Ovary/Fallopian Tube	Ovarian Epithelial Tumor	Clear Cell Ovarian Cancer	4.42991339111172
OVSAHO	Ovary/Fallopian Tube	Ovarian Epithelial Tumor	High-Grade Serous Ovarian Cancer	5.51012418198113
OVTOKO	Ovary/Fallopian Tube	Ovarian Epithelial Tumor	Clear Cell Ovarian Cancer	5.13074435613586
P12ICHIKAWA	Lymphoid	T-Lymphoblastic Leukemia/Lymphoma	T-Lymphoblastic Leukemia/Lymphoma	6.75108247175109
P2URK562	Myeloid	Myeloproliferative Neoplasms	Chronic Myeloid Leukemia, BCR-ABL1+	6.18976750527461
P30OHK	Lymphoid	B-Lymphoblastic Leukemia/Lymphoma	B-Lymphoblastic Leukemia/Lymphoma	6.81242465423833
P31FUJ	Myeloid	Acute Myeloid Leukemia	Acute Myeloid Leukemia	7.18992199776749
P3HR1	Lymphoid	Non-Hodgkin Lymphoma	Burkitt Lymphoma	7.72784936490543
P4E6	Prostate	Prostate Adenocarcinoma	Prostate Adenocarcinoma	4.88776120271414
PA1	Ovary/Fallopian Tube	Ovarian Germ Cell Tumor	Mixed Germ Cell Tumor	5.73774004176556
PACADD119	Pancreas	Pancreatic Adenocarcinoma	Pancreatic Adenocarcinoma	5.03233908988576
PACADD135	Pancreas	Pancreatic Adenocarcinoma	Pancreatic Adenocarcinoma	4.47998609622632
PACADD137	Pancreas	Pancreatic Adenocarcinoma	Pancreatic Adenocarcinoma	4.90538485312295
PACADD159	Pancreas	Pancreatic Adenocarcinoma	Pancreatic Adenocarcinoma	5.01459895369477
PACADD161	Pancreas	Pancreatic Adenocarcinoma	Pancreatic Adenocarcinoma	5.35123529797466
PACADD165	Pancreas	Pancreatic Adenocarcinoma	Pancreatic Adenocarcinoma	5.38192764208931
PACADD188	Pancreas	Pancreatic Adenocarcinoma	Pancreatic Adenocarcinoma	5.02386888298744
PANC0203	Pancreas	Pancreatic Adenocarcinoma	Pancreatic Adenocarcinoma	4.90768885816789
PANC0213	Pancreas	Pancreatic Adenocarcinoma	Pancreatic Adenocarcinoma	5.15334245831605
PANC0327	Pancreas	Pancreatic Adenocarcinoma	Pancreatic Adenocarcinoma	5.15552722782402
PANC0403	Pancreas	Pancreatic Adenocarcinoma	Pancreatic Adenocarcinoma	5.1515307604193
PANC0504	Pancreas	Pancreatic Adenocarcinoma	Pancreatic Adenocarcinoma	5.28523646679819
PANC0813	Pancreas	Pancreatic Adenocarcinoma	Pancreatic Adenocarcinoma	5.2380760162747
PANC1	Pancreas	Pancreatic Adenocarcinoma	Pancreatic Adenocarcinoma	5.36374298938983
PANC1005	Pancreas	Pancreatic Adenocarcinoma	Pancreatic Adenocarcinoma	5.40185086476861
PANFR0069	Pancreas	Pancreatic Adenocarcinoma	Pancreatic Adenocarcinoma	5.3242613383094
PANFR0233	Pancreas	Pancreatic Adenocarcinoma	Pancreatic Adenocarcinoma	5.36040415117688
PANFR0368	Pancreas	Pancreatic Adenocarcinoma	Pancreatic Adenocarcinoma	5.40256760053573
PANFR0402	Pancreas	Pancreatic Adenocarcinoma	Pancreatic Adenocarcinoma	4.86927629643871
PANFR0420	Pancreas	Pancreatic Adenocarcinoma	Pancreatic Adenocarcinoma	5.25413651273237
PATU8902	Pancreas	Pancreatic Adenocarcinoma	Pancreatic Adenocarcinoma	5.36966573952362
PATU8988S	Pancreas	Pancreatic Adenocarcinoma	Pancreatic Adenocarcinoma	4.81281604374374
PATU8988T	Pancreas	Pancreatic Adenocarcinoma	Pancreatic Adenocarcinoma	5.45151830746251
PC14	Lung	Non-Small Cell Lung Cancer	Lung Adenocarcinoma	5.22024231363561
PC3	Prostate	Prostate Adenocarcinoma	Prostate Adenocarcinoma	5.15663103401778
PC9	Lung	Non-Small Cell Lung Cancer	Lung Adenocarcinoma	5.25983357830452
PEA1	Ovary/Fallopian Tube	Ovarian Epithelial Tumor	High-Grade Serous Ovarian Cancer	5.42331223355378
PECAPJ15	Head and Neck	Head and Neck Squamous Cell Carcinoma	Oral Cavity Squamous Cell Carcinoma	4.73619057169116
PECAPJ34CLONEC12	Head and Neck	Head and Neck Squamous Cell Carcinoma	Oral Cavity Squamous Cell Carcinoma	5.25154049202881
PECAPJ41CLONED2	Head and Neck	Head and Neck Squamous Cell Carcinoma	Oral Cavity Squamous Cell Carcinoma	4.69805198523272
PECAPJ49	Head and Neck	Head and Neck Squamous Cell Carcinoma	Oral Cavity Squamous Cell Carcinoma	5.18741774213545
PEER	Lymphoid	T-Lymphoblastic Leukemia/Lymphoma	T-Lymphoblastic Leukemia/Lymphoma	6.57010468721392
PEO1	Ovary/Fallopian Tube	Ovarian Epithelial Tumor	Serous Ovarian Cancer	5.12715048822545
PEO4	Ovary/Fallopian Tube	Ovarian Epithelial Tumor	Serous Ovarian Cancer	4.7754333835916
PF382	Lymphoid	T-Lymphoblastic Leukemia/Lymphoma	T-Lymphoblastic Leukemia/Lymphoma	6.52833834438297
PFEIFFER	Lymphoid	Non-Hodgkin Lymphoma	Diffuse Large B-Cell Lymphoma, NOS	6.96412054088432
PFSK1	CNS/Brain	Embryonal Tumor	Primitive Neuroectodermal Tumor	5.40466201506305
PGA1	Lymphoid	Non-Hodgkin Lymphoma	Chronic Lymphocytic Leukemia/Small Lymphocytic Lymphoma	6.89640029134235
PK1	Pancreas	Pancreatic Adenocarcinoma	Pancreatic Adenocarcinoma	5.1900317901303
PK45H	Pancreas	Pancreatic Adenocarcinoma	Pancreatic Adenocarcinoma	5.28573442054968
PK59	Pancreas	Pancreatic Adenocarcinoma	Pancreatic Adenocarcinoma	5.43986565621872
PK8	Pancreas	Pancreatic Adenocarcinoma	Pancreatic Adenocarcinoma	5.60970128314192
PL21	Myeloid	Acute Myeloid Leukemia	Acute Myeloid Leukemia	6.75653594200849
PLB985	Myeloid	Acute Myeloid Leukemia	Acute Myeloid Leukemia	6.7544371506355
PLCPRF5	Liver	Hepatocellular Carcinoma	Hepatocellular Carcinoma	5.13117062663127
PRECLH	Prostate	Non-Cancerous	Immortalized Epithelial Cells, Prostate	5.227853120144
PSN1	Pancreas	Pancreatic Adenocarcinoma	Pancreatic Adenocarcinoma	5.89592210372756
PSS008	Bone	Osteosarcoma	Osteosarcoma	5.51118027193398
PSS131R	Bone	Osteosarcoma	Osteosarcoma	5.51056352899985
QGP1	Pancreas	Pancreatic Neuroendocrine Tumor	Pancreatic Neuroendocrine Tumor	5.14901912101245
RAJI	Lymphoid	Non-Hodgkin Lymphoma	Burkitt Lymphoma	7.55599844087563
RAMOS	Lymphoid	Non-Hodgkin Lymphoma	Burkitt Lymphoma	6.76872491716508
RBE	Biliary Tract	Intraductal Papillary Neoplasm of the Bile Duct	Intrahepatic Cholangiocarcinoma	5.24869987046129
RC2	Soft Tissue	Rhabdomyosarcoma	Alveolar Rhabdomyosarcoma	5.58759253571237
RCC10RGB	Kidney	Renal Cell Carcinoma	Renal Cell Carcinoma	5.27186863149501
RCHACV	Lymphoid	B-Lymphoblastic Leukemia/Lymphoma	B-Lymphoblastic Leukemia/Lymphoma	6.908337839843
RCK8	Lymphoid	Non-Hodgkin Lymphoma	Germinal Center B-Cell Type	6.62537290755712
RCM1	Bowel	Colorectal Adenocarcinoma	Rectal Adenocarcinoma	5.03827687633792
RD	Soft Tissue	Rhabdomyosarcoma	Embryonal Rhabdomyosarcoma	5.59015735898582
RDES	Bone	Ewing Sarcoma	Ewing Sarcoma	5.86723085989237
REC1	Lymphoid	Non-Hodgkin Lymphoma	Mantle Cell Lymphoma	7.48595848928275
REH	Lymphoid	B-Lymphoblastic Leukemia/Lymphoma	B-Lymphoblastic Leukemia/Lymphoma	7.00289799558205
RERFGC1B	Esophagus/Stomach	Esophagogastric Adenocarcinoma	Stomach Adenocarcinoma	5.27530863794239
RERFLCAD1	Lung	Non-Small Cell Lung Cancer	Lung Adenocarcinoma	5.31592659589893
RERFLCAD2	Lung	Non-Small Cell Lung Cancer	Lung Adenocarcinoma	5.28191412414007
RERFLCAI	Lung	Non-Small Cell Lung Cancer	Lung Squamous Cell Carcinoma	5.5466576580042
RERFLCKJ	Lung	Non-Small Cell Lung Cancer	Lung Adenocarcinoma	5.19514921849972
RERFLCMS	Lung	Non-Small Cell Lung Cancer	Lung Adenocarcinoma	5.43852496140142
RERFLCSQ1	Lung	Non-Small Cell Lung Cancer	Lung Squamous Cell Carcinoma	5.37207151670863
RH18	Soft Tissue	Rhabdomyosarcoma	Alveolar Rhabdomyosarcoma	5.25070400560336
RH28	Soft Tissue	Rhabdomyosarcoma	Alveolar Rhabdomyosarcoma	5.20709016992279
RH30	Soft Tissue	Rhabdomyosarcoma	Alveolar Rhabdomyosarcoma	5.58947873379118
RH36	Soft Tissue	Rhabdomyosarcoma	Embryonal Rhabdomyosarcoma	5.43577109894403
RH4	Soft Tissue	Rhabdomyosarcoma	Alveolar Rhabdomyosarcoma	5.38910302537434
RH41	Soft Tissue	Rhabdomyosarcoma	Alveolar Rhabdomyosarcoma	5.47668187019842
RHJT	Soft Tissue	Rhabdomyosarcoma	Alveolar Rhabdomyosarcoma	5.49567700337985
RI1	Lymphoid	Non-Hodgkin Lymphoma	Activated B-cell Type	6.83625580538223
RKN	Soft Tissue	Leiomyosarcoma	Leiomyosarcoma	5.64089827309459
RKO	Bowel	Colorectal Adenocarcinoma	Colon Adenocarcinoma	5.24971014774231
RL	Lymphoid	Non-Hodgkin Lymphoma	Diffuse Large B-Cell Lymphoma, NOS	7.36470098898189
RL952	Uterus	Endometrial Carcinoma	Uterine Adenosquamous Carcinoma	5.18603460650449
RMGI	Ovary/Fallopian Tube	Ovarian Epithelial Tumor	Clear Cell Ovarian Cancer	5.03229573995262
RMSYM	Soft Tissue	Rhabdomyosarcoma	Embryonal Rhabdomyosarcoma	5.52983411072475
RMUGS	Ovary/Fallopian Tube	Ovarian Epithelial Tumor	Mucinous Ovarian Cancer	4.92115921315371
RO82W1	Thyroid	Well-Differentiated Thyroid Cancer	Follicular Thyroid Cancer	5.28081786895122
RPE1SS111	Eye	Non-Cancerous	Immortalized Epithelial Cells, Retinal	5.36931646876129
RPE1SS119	Eye	Non-Cancerous	Immortalized Epithelial Cells, Retinal	5.3973717230829
RPE1SS48	Eye	Non-Cancerous	Immortalized Epithelial Cells, Retinal	5.51434686049604
RPE1SS51	Eye	Non-Cancerous	Immortalized Epithelial Cells, Retinal	5.34457746761895
RPE1SS6	Eye	Non-Cancerous	Immortalized Epithelial Cells, Retinal	5.33145587084273
RPE1SS77	Eye	Non-Cancerous	Immortalized Epithelial Cells, Retinal	5.24256692884743
RPMI2650	Head and Neck	Head and Neck Squamous Cell Carcinoma	Head and Neck Squamous Cell Carcinoma	5.11904175394052
RPMI7951	Skin	Melanoma	Melanoma	5.50379504733077
RPMI8226	Lymphoid	Non-Hodgkin Lymphoma	Plasma Cell Myeloma	6.21621771938269
RPMI8402	Lymphoid	T-Lymphoblastic Leukemia/Lymphoma	T-Lymphoblastic Leukemia/Lymphoma	6.41897662720829
RS411	Lymphoid	B-Lymphoblastic Leukemia/Lymphoma	B-Lymphoblastic Leukemia/Lymphoma	7.11324671222847
RS5	Fibroblast	Non-Cancerous	Fibroblast, Lung	5.04579862066703
RT112	Bladder/Urinary Tract	Bladder Urothelial Carcinoma	Bladder Urothelial Carcinoma	5.24884203313148
RT11284	Bladder/Urinary Tract	Bladder Urothelial Carcinoma	Bladder Urothelial Carcinoma	5.28353764341371
RT4	Bladder/Urinary Tract	Bladder Urothelial Carcinoma	Bladder Urothelial Carcinoma	5.674254690783
RVH421	Skin	Melanoma	Melanoma	5.64805565901404
RVH421SKINFV1	Skin	Melanoma	Melanoma	5.51269977432579
S117	Soft Tissue	Sarcoma, NOS	Sarcoma, NOS	5.58213239147617
S462	Peripheral Nervous System	Nerve Sheath Tumor	Malignant Peripheral Nerve Sheath Tumor	5.57111667516269
SALE	Lung	Non-Cancerous	Immortalized Lung Cells	5.36915888263433
SAOS2	Bone	Osteosarcoma	Osteosarcoma	5.50749013667472
SAS	Head and Neck	Head and Neck Squamous Cell Carcinoma	Oral Cavity Squamous Cell Carcinoma	5.57538593809535
SAT	Head and Neck	Head and Neck Squamous Cell Carcinoma	Head and Neck Squamous Cell Carcinoma	5.26702488300157
SBC5	Lung	Lung Neuroendocrine Tumor	Small Cell Lung Cancer	5.21203883434403
SCABER	Bladder/Urinary Tract	Bladder Squamous Cell Carcinoma	Bladder Squamous Cell Carcinoma	4.90424922101782
SCC15	Head and Neck	Head and Neck Squamous Cell Carcinoma	Oral Cavity Squamous Cell Carcinoma	4.82549156427526
SCC25	Head and Neck	Head and Neck Squamous Cell Carcinoma	Oral Cavity Squamous Cell Carcinoma	4.86845201369184
SCC3	Lymphoid	Non-Hodgkin Lymphoma	Mature B-Cell Neoplasms	5.16037267826766
SCC4	Head and Neck	Head and Neck Squamous Cell Carcinoma	Oral Cavity Squamous Cell Carcinoma	5.32348811623589
SCC9	Head and Neck	Head and Neck Squamous Cell Carcinoma	Oral Cavity Squamous Cell Carcinoma	4.75733755333763
SCCOHT1	Ovary/Fallopian Tube	Ovarian Epithelial Tumor	Small Cell Carcinoma of the Ovary	5.46206006823035
SCLC21H	Lung	Lung Neuroendocrine Tumor	Small Cell Lung Cancer	5.54078136420304
SCLC22H	Lung	Lung Neuroendocrine Tumor	Small Cell Lung Cancer	5.28563544274508
SCMCRM2	Soft Tissue	Rhabdomyosarcoma	Embryonal Rhabdomyosarcoma	5.59469801319182
SCS214	Soft Tissue	Synovial Sarcoma	Synovial Sarcoma	5.35815869239613
SEKI	Skin	Melanoma	Melanoma	5.81975612784735
SEM	Lymphoid	B-Lymphoblastic Leukemia/Lymphoma	B-Lymphoblastic Leukemia/Lymphoma	7.2293209655078
SEMK2	Lymphoid	B-Lymphoblastic Leukemia/Lymphoma	B-Lymphoblastic Leukemia/Lymphoma	7.06853665681516
SET2	Myeloid	Acute Myeloid Leukemia	Acute Megakaryoblastic Leukemia	6.97516076534728
SF126	CNS/Brain	Diffuse Glioma	Glioblastoma	5.53283199147647
SF172	CNS/Brain	Diffuse Glioma	Glioblastoma	5.14251767296506
SF268	CNS/Brain	Diffuse Glioma	Astrocytoma	5.52742910569142
SF295	CNS/Brain	Diffuse Glioma	Glioblastoma	5.40947300050091
SF539	CNS/Brain	Diffuse Glioma	Gliosarcoma	5.15671099036664
SF767	Cervix	Cervical Squamous Cell Carcinoma	Cervical Squamous Cell Carcinoma	4.8966392071139
SG231	Biliary Tract	Intraductal Papillary Neoplasm of the Bile Duct	Intrahepatic Cholangiocarcinoma	5.24112647287122
SH10TC	Esophagus/Stomach	Esophagogastric Adenocarcinoma	Mucinous Stomach Adenocarcinoma	5.24464100035913
SH4	Skin	Melanoma	Melanoma	5.26600843136457
SHI1	Myeloid	Acute Myeloid Leukemia	Acute Monoblastic/Monocytic Leukemia	6.74196137014616
SHMAC4	Prostate	Prostate Adenocarcinoma	Prostate Adenocarcinoma	4.85366583788158
SHMAC5	Prostate	Prostate Adenocarcinoma	Prostate Adenocarcinoma	4.91689293689334
SHP77	Lung	Lung Neuroendocrine Tumor	Small Cell Lung Cancer	5.23824311098487
SHSY5Y	Peripheral Nervous System	Neuroblastoma	Neuroblastoma	5.49442713914804
SIGM5	Myeloid	Acute Myeloid Leukemia	Acute Monoblastic/Monocytic Leukemia	7.00937221905251
SIHA	Cervix	Cervical Squamous Cell Carcinoma	Cervical Squamous Cell Carcinoma	5.00693000507519
SIMA	Peripheral Nervous System	Neuroblastoma	Neuroblastoma	5.45921836076445
SISO	Cervix	Cervical Adenocarcinoma	Cervical Adenocarcinoma	5.22547414481169
SJSA1	Bone	Osteosarcoma	Osteosarcoma	5.41951258893489
SKBR3	Breast	Invasive Breast Carcinoma	Invasive Breast Carcinoma	5.04385542110311
SKCO1	Bowel	Colorectal Adenocarcinoma	Colon Adenocarcinoma	5.08119459032091
SKES1	Bone	Ewing Sarcoma	Ewing Sarcoma	6.05642438619579
SKGI	Cervix	Cervical Squamous Cell Carcinoma	Cervical Squamous Cell Carcinoma	4.94316307994038
SKGII	Cervix	Cervical Squamous Cell Carcinoma	Cervical Squamous Cell Carcinoma	5.12477724887942
SKGIIIA	Cervix	Cervical Squamous Cell Carcinoma	Cervical Squamous Cell Carcinoma	5.39014951406308
SKGT2	Esophagus/Stomach	Esophagogastric Adenocarcinoma	Stomach Adenocarcinoma	4.9028722007923
SKGT4	Esophagus/Stomach	Esophagogastric Adenocarcinoma	Esophageal Adenocarcinoma	5.1792172212689
SKHEP1	Liver	Hepatocellular Carcinoma	Hepatocellular Carcinoma	5.78470394697597
SKLMS1	Soft Tissue	Leiomyosarcoma	Leiomyosarcoma	5.51749046707875
SKM1	Myeloid	Acute Myeloid Leukemia	Acute Myeloid Leukemia	6.93585930973706
SKMEL1	Skin	Melanoma	Melanoma	5.24389898124189
SKMEL19	Skin	Melanoma	Cutaneous Melanoma	5.33807150091729
SKMEL2	Skin	Melanoma	Melanoma	5.64652672714393
SKMEL24	Skin	Melanoma	Melanoma	5.52230884445369
SKMEL28	Skin	Melanoma	Cutaneous Melanoma	5.30578057127531
SKMEL3	Skin	Melanoma	Cutaneous Melanoma	5.09027896303421
SKMEL30	Skin	Melanoma	Cutaneous Melanoma	5.3525554674341
SKMEL31	Skin	Melanoma	Cutaneous Melanoma	5.2873006637564
SKMEL5	Skin	Melanoma	Cutaneous Melanoma	5.31004613856845
SKMES1	Lung	Non-Small Cell Lung Cancer	Lung Squamous Cell Carcinoma	5.12065291260116
SKMM2	Lymphoid	Non-Hodgkin Lymphoma	Plasma Cell Myeloma	6.04788055738094
SKN	Uterus	Uterine Sarcoma/Mesenchymal	Uterine Leiomyosarcoma	5.07519956381487
SKNAS	Peripheral Nervous System	Neuroblastoma	Neuroblastoma	5.47164774143192
SKNBE2	Peripheral Nervous System	Neuroblastoma	Neuroblastoma	5.45109794110593
SKNDZ	Peripheral Nervous System	Neuroblastoma	Neuroblastoma	5.49279960330686
SKNEP1	Bone	Ewing Sarcoma	Ewing Sarcoma	5.9840184942213
SKNFI	Peripheral Nervous System	Neuroblastoma	Neuroblastoma	5.22898314469081
SKNMC	Bone	Ewing Sarcoma	Ewing Sarcoma	5.93712634844686
SKNMM	Peripheral Nervous System	Neuroblastoma	Neuroblastoma	4.59886327512341
SKNO1	Myeloid	Acute Myeloid Leukemia	AML with Maturation	6.86689549756712
SKNSH	Peripheral Nervous System	Neuroblastoma	Neuroblastoma	5.50606309646348
SKOV3	Ovary/Fallopian Tube	Ovarian Epithelial Tumor	Serous Ovarian Cancer	5.2176705916226
SKPNDW	Bone	Ewing Sarcoma	Ewing Sarcoma	6.05194168107799
SKRC20	Kidney	Renal Cell Carcinoma	Renal Cell Carcinoma	5.16979310742646
SKRC31	Kidney	Renal Cell Carcinoma	Renal Cell Carcinoma	5.3486187323923
SKUT1	Uterus	Uterine Sarcoma/Mesenchymal	Uterine Leiomyosarcoma	5.58956287649523
SLR20	Bladder/Urinary Tract	Bladder Urothelial Carcinoma	Bladder Urothelial Carcinoma	5.48887943309745
SLR21	Kidney	Renal Cell Carcinoma	Renal Clear Cell Carcinoma	5.02282813484479
SLR24	Kidney	Renal Cell Carcinoma	Renal Clear Cell Carcinoma	4.84833909346263
SLR25	Kidney	Renal Cell Carcinoma	Renal Clear Cell Carcinoma	5.40248943364565
SLR26	Kidney	Renal Cell Carcinoma	Renal Clear Cell Carcinoma	5.23904163146863
SLVL	Lymphoid	Non-Hodgkin Lymphoma	Splenic Marginal Zone Lymphoma	7.27313073109025
SMSCTR	Soft Tissue	Rhabdomyosarcoma	Embryonal Rhabdomyosarcoma	5.48517120776777
SMZ1	Lymphoid	Non-Hodgkin Lymphoma	Mature T and NK Neoplasms	6.97916063969925
SNB75	CNS/Brain	Diffuse Glioma	Glioblastoma	5.32009781394063
SNGM	Uterus	Endometrial Carcinoma	Endometrial Carcinoma	5.28051223846408
SNU1	Esophagus/Stomach	Esophagogastric Adenocarcinoma	Stomach Adenocarcinoma	5.37303259288863
SNU1033	Bowel	Colorectal Adenocarcinoma	Rectal Adenocarcinoma	5.00972436482944
SNU1040	Bowel	Colorectal Adenocarcinoma	Colon Adenocarcinoma	5.41929692170977
SNU1041	Head and Neck	Head and Neck Squamous Cell Carcinoma	Hypopharynx Squamous Cell Carcinoma	5.2118213320548
SNU1066	Head and Neck	Head and Neck Squamous Cell Carcinoma	Larynx Squamous Cell Carcinoma	5.09981027072386
SNU1076	Head and Neck	Head and Neck Squamous Cell Carcinoma	Larynx Squamous Cell Carcinoma	4.98762057574667
SNU1077	Uterus	Endometrial Carcinoma	Uterine Carcinosarcoma/Uterine Malignant Mixed Mullerian Tumor	5.28211823541304
SNU1079	Biliary Tract	Intraductal Papillary Neoplasm of the Bile Duct	Intrahepatic Cholangiocarcinoma	4.93680969071258
SNU1105	CNS/Brain	Diffuse Glioma	Glioblastoma	5.31176510174318
SNU119	Ovary/Fallopian Tube	Ovarian Epithelial Tumor	High-Grade Serous Ovarian Cancer	5.20281950972301
SNU1196	Biliary Tract	Intraductal Papillary Neoplasm of the Bile Duct	Extrahepatic Cholangiocarcinoma	5.36142580584652
SNU1197	Bowel	Colorectal Adenocarcinoma	Colon Adenocarcinoma	5.00333417870851
SNU1214	Head and Neck	Head and Neck Squamous Cell Carcinoma	Larynx Squamous Cell Carcinoma	5.28857681419987
SNU1272	Kidney	Renal Cell Carcinoma	Renal Clear Cell Carcinoma	5.26800658935929
SNU1327	Lung	Non-Small Cell Lung Cancer	Lung Adenocarcinoma	5.0583046605417
SNU1544	Bowel	Colorectal Adenocarcinoma	Colon Adenocarcinoma	5.48046219008164
SNU16	Esophagus/Stomach	Esophagogastric Adenocarcinoma	Stomach Adenocarcinoma	5.37009916077213
SNU175	Bowel	Colorectal Adenocarcinoma	Mucinous Adenocarcinoma of the Colon and Rectum	5.40909043847844
SNU182	Liver	Hepatocellular Carcinoma	Hepatocellular Carcinoma	5.51770852216021
SNU201	CNS/Brain	Diffuse Glioma	Glioblastoma	5.00228011432529
SNU213	Pancreas	Pancreatic Adenocarcinoma	Pancreatic Adenocarcinoma	5.27931636071396
SNU216	Esophagus/Stomach	Esophagogastric Adenocarcinoma	Tubular Stomach Adenocarcinoma	5.25623933488156
SNU245	Biliary Tract	Intraductal Papillary Neoplasm of the Bile Duct	Extrahepatic Cholangiocarcinoma	5.20342204813366
SNU2535	Lung	Non-Small Cell Lung Cancer	Lung Adenocarcinoma	5.5999389367879
SNU283	Bowel	Colorectal Adenocarcinoma	Rectal Adenocarcinoma	5.12391077957641
SNU308	Biliary Tract	Intracholecystic Papillary Neoplasm	Gallbladder Adenocarcinoma, NOS	5.32960999842458
SNU324	Pancreas	Pancreatic Adenocarcinoma	Pancreatic Adenocarcinoma	5.56302656296303
SNU349	Kidney	Renal Cell Carcinoma	Renal Clear Cell Carcinoma	5.09661734396461
SNU387	Liver	Hepatocellular Carcinoma	Hepatocellular Carcinoma	5.20903556617483
SNU398	Liver	Hepatocellular Carcinoma	Hepatocellular Carcinoma	5.85162955782952
SNU407	Bowel	Colorectal Adenocarcinoma	Colon Adenocarcinoma	5.53325324907851
SNU410	Pancreas	Pancreatic Adenocarcinoma	Pancreatic Adenocarcinoma	5.27138079100244
SNU423	Liver	Hepatocellular Carcinoma	Hepatocellular Carcinoma	5.55892890571095
SNU449	Liver	Hepatocellular Carcinoma	Hepatocellular Carcinoma	5.07473767813735
SNU46	Head and Neck	Head and Neck Squamous Cell Carcinoma	Larynx Squamous Cell Carcinoma	5.7871177497898
SNU466	CNS/Brain	Diffuse Glioma	Glioblastoma	5.07090092323236
SNU475	Liver	Hepatocellular Carcinoma	Hepatocellular Carcinoma	5.30463326343829
SNU478	Ampulla of Vater	Ampullary Carcinoma	Ampullary Carcinoma	5.45015136251506
SNU489	CNS/Brain	Diffuse Glioma	Glioblastoma	5.27140731415674
SNU5	Esophagus/Stomach	Esophagogastric Adenocarcinoma	Stomach Adenocarcinoma	5.34618351877357
SNU503	Bowel	Colorectal Adenocarcinoma	Rectal Adenocarcinoma	5.55660425405572
SNU520	Esophagus/Stomach	Esophagogastric Adenocarcinoma	Stomach Adenocarcinoma	5.31570090377219
SNU601	Esophagus/Stomach	Esophagogastric Adenocarcinoma	Signet Ring Cell Carcinoma of the Stomach	5.3196577459134
SNU61	Bowel	Colorectal Adenocarcinoma	Rectal Adenocarcinoma	4.9667663710134
SNU620	Esophagus/Stomach	Esophagogastric Adenocarcinoma	Stomach Adenocarcinoma	5.34667255720207
SNU626	CNS/Brain	Diffuse Glioma	Glioblastoma	4.8177710134053
SNU638	Esophagus/Stomach	Esophagogastric Adenocarcinoma	Stomach Adenocarcinoma	5.44124887248871
SNU668	Esophagus/Stomach	Esophagogastric Adenocarcinoma	Diffuse Type Stomach Adenocarcinoma	5.35609446504627
SNU685	Uterus	Endometrial Carcinoma	Uterine Carcinosarcoma/Uterine Malignant Mixed Mullerian Tumor	5.50484233034398
SNU719	Esophagus/Stomach	Esophagogastric Adenocarcinoma	Tubular Stomach Adenocarcinoma	5.29066230280166
SNU738	CNS/Brain	Diffuse Glioma	Oligodendroglioma	5.35700472990416
SNU739	Liver	Hepatocellular Carcinoma	Hepatocellular Carcinoma	5.30760294208263
SNU761	Liver	Hepatocellular Carcinoma	Hepatocellular Carcinoma	4.81981890499163
SNU8	Ovary/Fallopian Tube	Ovarian Epithelial Tumor	Serous Ovarian Cancer	5.2163315679633
SNU81	Bowel	Colorectal Adenocarcinoma	Colon Adenocarcinoma	5.42479685467541
SNU840	Ovary/Fallopian Tube	Ovarian Epithelial Tumor	Brenner Tumor, Malignant	5.51559290830291
SNU869	Ampulla of Vater	Ampullary Carcinoma	Ampullary Carcinoma	5.2305548952622
SNU878	Liver	Hepatocellular Carcinoma	Hepatocellular Carcinoma	5.33633237438877
SNU886	Liver	Hepatocellular Carcinoma	Hepatocellular Carcinoma	5.40176738521333
SNU899	Head and Neck	Head and Neck Squamous Cell Carcinoma	Larynx Squamous Cell Carcinoma	5.1810513004593
SNUC1	Bowel	Colorectal Adenocarcinoma	Colon Adenocarcinoma	5.2042745273578
SNUC2A	Bowel	Colorectal Adenocarcinoma	Colon Adenocarcinoma	5.22223533160477
SNUC4	Bowel	Colorectal Adenocarcinoma	Colon Adenocarcinoma	5.29815955658279
SNUC5	Bowel	Colorectal Adenocarcinoma	Colon Adenocarcinoma	5.50864539707475
SQ1	Lung	Non-Small Cell Lung Cancer	Lung Squamous Cell Carcinoma	5.35683545492243
SR786	Lymphoid	Non-Hodgkin Lymphoma	Anaplastic Large-Cell Lymphoma ALK Positive	6.31575866952947
SSP25	Biliary Tract	Intraductal Papillary Neoplasm of the Bile Duct	Intrahepatic Cholangiocarcinoma	5.37002968460754
ST486	Lymphoid	Non-Hodgkin Lymphoma	Burkitt Lymphoma	7.05374215804743
STM9101	Kidney	Rhabdoid Cancer	Rhabdoid Cancer	4.94765509294473
SU8686	Pancreas	Pancreatic Adenocarcinoma	Pancreatic Adenocarcinoma	5.27473595952451
SUDHL1	Lymphoid	Non-Hodgkin Lymphoma	Anaplastic Large-Cell Lymphoma ALK Positive	6.38560317395711
SUDHL10	Lymphoid	Non-Hodgkin Lymphoma	Diffuse Large B-Cell Lymphoma, NOS	7.11815289753915
SUDHL4	Lymphoid	Non-Hodgkin Lymphoma	Diffuse Large B-Cell Lymphoma, NOS	7.16676119921972
SUDHL5	Lymphoid	Non-Hodgkin Lymphoma	Diffuse Large B-Cell Lymphoma, NOS	7.49381594757801
SUDHL6	Lymphoid	Non-Hodgkin Lymphoma	Diffuse Large B-Cell Lymphoma, NOS	7.23553735276659
SUDHL8	Lymphoid	Non-Hodgkin Lymphoma	Diffuse Large B-Cell Lymphoma, NOS	6.95129432365781
SUIT2	Pancreas	Pancreatic Adenocarcinoma	Pancreatic Adenocarcinoma	5.48228961022584
SUM102PT	Breast	Invasive Breast Carcinoma	Breast Invasive Ductal Carcinoma	2.85439947613985
SUM1315MO2	Breast	Invasive Breast Carcinoma	Breast Invasive Ductal Carcinoma	5.66848729810373
SUM149PT	Breast	Invasive Breast Carcinoma	Breast Invasive Ductal Carcinoma	5.22930467291744
SUM159PT	Breast	Invasive Breast Carcinoma	Invasive Breast Carcinoma	5.73913862918705
SUM185PE	Breast	Invasive Breast Carcinoma	Invasive Breast Carcinoma	4.6941042412859
SUM190PT	Breast	Invasive Breast Carcinoma	Invasive Breast Carcinoma	4.73410886941624
SUM229PE	Breast	Invasive Breast Carcinoma	Invasive Breast Carcinoma	5.16829016194242
SUM44PE	Breast	Invasive Breast Carcinoma	Breast Invasive Lobular Carcinoma	4.57296417065182
SUM52PE	Breast	Invasive Breast Carcinoma	Invasive Breast Carcinoma	4.7770218118196
SUMB002	CNS/Brain	Embryonal Tumor	Medulloblastoma	5.85629834127399
SUPB15	Lymphoid	B-Lymphoblastic Leukemia/Lymphoma	B-Lymphoblastic Leukemia/Lymphoma with t(9;22)(q34.1;q11.2);BCR-ABL1	7.13986615330404
SUPM2	Lymphoid	Non-Hodgkin Lymphoma	Anaplastic Large-Cell Lymphoma ALK Positive	6.47326637535149
SUPT1	Lymphoid	T-Lymphoblastic Leukemia/Lymphoma	T-Lymphoblastic Leukemia/Lymphoma	6.58860576581825
SUPT11	Lymphoid	Non-Hodgkin Lymphoma	Adult T-Cell Leukemia/Lymphoma	6.34697557178473
SUSA	Testis	Non-Seminomatous Germ Cell Tumor	Teratoma	5.04995153634753
SW1088	CNS/Brain	Diffuse Glioma	Astrocytoma	5.66177237713886
SW1116	Bowel	Colorectal Adenocarcinoma	Colon Adenocarcinoma	4.85852211564988
SW1271	Lung	Lung Neuroendocrine Tumor	Small Cell Lung Cancer	5.5840493369651
SW13	Adrenal Gland	Adrenocortical Carcinoma	Adrenocortical Carcinoma	5.31333441038155
SW1353	Bone	Chondrosarcoma	Chondrosarcoma	5.47034543155397
SW1417	Bowel	Colorectal Adenocarcinoma	Colon Adenocarcinoma	5.24371469662533
SW1463	Bowel	Colorectal Adenocarcinoma	Rectal Adenocarcinoma	5.39330503246652
SW156	Kidney	Renal Cell Carcinoma	Renal Cell Carcinoma	5.25999453416542
SW1573	Lung	Non-Small Cell Lung Cancer	Lung Adenocarcinoma	5.5984464619163
SW1710	Bladder/Urinary Tract	Bladder Urothelial Carcinoma	Bladder Urothelial Carcinoma	5.324757620322
SW1783	CNS/Brain	Diffuse Glioma	Anaplastic Astrocytoma	5.43826720640803
SW1990	Pancreas	Pancreatic Adenocarcinoma	Pancreatic Adenocarcinoma	5.56836291359617
SW403	Bowel	Colorectal Adenocarcinoma	Colon Adenocarcinoma	5.16804953588989
SW48	Bowel	Colorectal Adenocarcinoma	Colon Adenocarcinoma	5.69779153860175
SW480	Bowel	Colorectal Adenocarcinoma	Colon Adenocarcinoma	5.03549369021237
SW579	Head and Neck	Head and Neck Squamous Cell Carcinoma	Head and Neck Squamous Cell Carcinoma	5.47216380074572
SW620	Bowel	Colorectal Adenocarcinoma	Colon Adenocarcinoma	5.38038459250795
SW626	Bowel	Colorectal Adenocarcinoma	Colon Adenocarcinoma	5.17438481291856
SW756	Cervix	Cervical Squamous Cell Carcinoma	Cervical Squamous Cell Carcinoma	5.21731525987443
SW780	Bladder/Urinary Tract	Bladder Urothelial Carcinoma	Bladder Urothelial Carcinoma	5.28518021130806
SW837	Bowel	Colorectal Adenocarcinoma	Rectal Adenocarcinoma	5.37917944911989
SW900	Lung	Non-Small Cell Lung Cancer	Lung Squamous Cell Carcinoma	5.32879125230641
SW948	Bowel	Colorectal Adenocarcinoma	Colon Adenocarcinoma	5.04201978873327
SW954	Vulva/Vagina	Squamous Cell Carcinoma of the Vulva/Vagina	Squamous Cell Carcinoma of the Vulva/Vagina	3.62221925962163
SW982	Soft Tissue	Synovial Sarcoma	Synovial Sarcoma	5.69466568919663
SYO1	Soft Tissue	Synovial Sarcoma	Synovial Sarcoma	5.35159992235808
T173	Fibroblast	Non-Cancerous	Fibroblast, Bone	5.41853163155205
T24	Bladder/Urinary Tract	Bladder Urothelial Carcinoma	Bladder Urothelial Carcinoma	5.65374728733254
T3M10	Lung	Non-Small Cell Lung Cancer	Large Cell Lung Carcinoma	5.50212475469756
T3M3	Uterus	Gestational Trophoblastic Disease	Choriocarcinoma	5.45277898924385
T3M4	Pancreas	Pancreatic Adenocarcinoma	Pancreatic Adenocarcinoma	5.27739206736066
T3M5	Head and Neck	Head and Neck Squamous Cell Carcinoma	Head and Neck Squamous Cell Carcinoma	5.58699397637136
T47D	Breast	Invasive Breast Carcinoma	Breast Invasive Ductal Carcinoma	4.91309932955318
T84	Bowel	Colorectal Adenocarcinoma	Colon Adenocarcinoma	4.95568895175379
T98G	CNS/Brain	Diffuse Glioma	Glioblastoma	5.33531025798801
TALL1	Lymphoid	Non-Hodgkin Lymphoma	Adult T-Cell Leukemia/Lymphoma	6.58167877461282
TANOUE	Lymphoid	B-Lymphoblastic Leukemia/Lymphoma	B-Lymphoblastic Leukemia/Lymphoma	6.57120106628419
TASK1	CNS/Brain	Embryonal Tumor	Primitive Neuroectodermal Tumor	5.74140122523241
TC106	Bone	Ewing Sarcoma	Ewing Sarcoma	5.99239000989189
TC138	Bone	Ewing Sarcoma	Ewing Sarcoma	5.68455507930734
TC205	Bone	Ewing Sarcoma	Ewing Sarcoma	5.6911196796061
TC71	Bone	Ewing Sarcoma	Ewing Sarcoma	6.07507104282221
TCCPAN2	Pancreas	Pancreatic Adenocarcinoma	Pancreatic Adenocarcinoma	5.15696239979857
TCCSUP	Bladder/Urinary Tract	Bladder Urothelial Carcinoma	Bladder Urothelial Carcinoma	5.4028527332847
TDOTT	Esophagus/Stomach	Esophageal Squamous Cell Carcinoma	Esophageal Squamous Cell Carcinoma	4.80322333268582
TE1	Esophagus/Stomach	Esophageal Squamous Cell Carcinoma	Esophageal Squamous Cell Carcinoma	5.48701843855446
TE10	Esophagus/Stomach	Esophageal Squamous Cell Carcinoma	Esophageal Squamous Cell Carcinoma	5.24284914882281
TE11	Esophagus/Stomach	Esophageal Squamous Cell Carcinoma	Esophageal Squamous Cell Carcinoma	5.03363626382561
TE125T	Fibroblast	Non-Cancerous	Fibroblast, Soft Tissue	5.54531500060858
TE14	Esophagus/Stomach	Esophageal Squamous Cell Carcinoma	Esophageal Squamous Cell Carcinoma	5.39566270250767
TE15	Esophagus/Stomach	Esophageal Squamous Cell Carcinoma	Esophageal Squamous Cell Carcinoma	5.37466885235644
TE159T	Fibroblast	Non-Cancerous	Fibroblast, Soft Tissue	5.16621633881138
TE4	Esophagus/Stomach	Esophageal Squamous Cell Carcinoma	Esophageal Squamous Cell Carcinoma	5.28187362895843
TE441T	Soft Tissue	Rhabdomyosarcoma	Rhabdomyosarcoma	5.43373222106877
TE5	Esophagus/Stomach	Esophageal Squamous Cell Carcinoma	Esophageal Squamous Cell Carcinoma	4.84948320141378
TE6	Esophagus/Stomach	Esophageal Squamous Cell Carcinoma	Esophageal Squamous Cell Carcinoma	5.57288049172897
TE617T	Soft Tissue	Rhabdomyosarcoma	Rhabdomyosarcoma	5.15641429911834
TE8	Esophagus/Stomach	Esophageal Squamous Cell Carcinoma	Esophageal Squamous Cell Carcinoma	5.38692554253637
TE9	Esophagus/Stomach	Esophageal Squamous Cell Carcinoma	Esophageal Squamous Cell Carcinoma	5.33166734045512
TEN	Uterus	Endometrial Carcinoma	Uterine Clear Cell Carcinoma	5.40099640384277
TF1	Myeloid	Acute Myeloid Leukemia	Acute Myeloid Leukemia	6.94435675424356
TFK1	Biliary Tract	Intraductal Papillary Neoplasm of the Bile Duct	Extrahepatic Cholangiocarcinoma	5.04239055037771
TGBC11TKB	Esophagus/Stomach	Esophagogastric Adenocarcinoma	Stomach Adenocarcinoma	5.6030029789638
TGBC18TKB	Ampulla of Vater	Ampullary Carcinoma	Ampullary Carcinoma	5.11226037413612
TGBC1TKB	Biliary Tract	Intracholecystic Papillary Neoplasm	Gallbladder Cancer	5.33280104186878
TGBC52TKB	Ampulla of Vater	Ampullary Carcinoma	Ampullary Carcinoma	5.07929610715312
TGW	Peripheral Nervous System	Neuroblastoma	Neuroblastoma	5.49007054594999
THP1	Myeloid	Acute Myeloid Leukemia	Acute Myeloid Leukemia	6.86546966413187
TIG3TD	Fibroblast	Non-Cancerous	Fibroblast, Lung	5.32208591261355
TKKK	Biliary Tract	Intraductal Papillary Neoplasm of the Bile Duct	Intrahepatic Cholangiocarcinoma	4.89548194222402
TL1	Lymphoid	Non-Hodgkin Lymphoma	Burkitt Lymphoma	7.29261037319438
TM31	CNS/Brain	Diffuse Glioma	Astrocytoma	5.30340014460632
TM87	CNS/Brain	Embryonal Tumor	Atypical Teratoid/Rhabdoid Tumor	5.15232230922265
TN2	Peripheral Nervous System	Neuroblastoma	Neuroblastoma	5.3318624164638
TO14	Ovary/Fallopian Tube	Ovarian Epithelial Tumor	Serous Ovarian Cancer	5.3436288416796
TO175T	Fibroblast	Non-Cancerous	Fibroblast	5.37945350194074
TOLEDO	Lymphoid	Non-Hodgkin Lymphoma	Diffuse Large B-Cell Lymphoma, NOS	7.28525271972191
TOV112D	Ovary/Fallopian Tube	Ovarian Epithelial Tumor	Endometrioid Ovarian Cancer	5.51473952437931
TOV21G	Ovary/Fallopian Tube	Ovarian Epithelial Tumor	Clear Cell Ovarian Cancer	5.41431268669553
TT	Thyroid	Medullary Thyroid Cancer	Medullary Thyroid Cancer	4.8737599523041
TT1TKB	Bowel	Colorectal Adenocarcinoma	Rectal Adenocarcinoma	5.00672370228279
TT2609C02	Thyroid	Well-Differentiated Thyroid Cancer	Follicular Thyroid Cancer	5.65759825726297
TTC1240	Kidney	Rhabdoid Cancer	Rhabdoid Cancer	5.50651799946281
TTC442	Soft Tissue	Rhabdomyosarcoma	Embryonal Rhabdomyosarcoma	5.3496125262134
TTC549	CNS/Brain	Embryonal Tumor	Atypical Teratoid/Rhabdoid Tumor	5.41615934822508
TTC709	CNS/Brain	Embryonal Tumor	Atypical Teratoid/Rhabdoid Tumor	5.46220097366727
TUHR10TKB	Kidney	Renal Cell Carcinoma	Renal Clear Cell Carcinoma	5.53571641804494
TUHR14TKB	Kidney	Renal Cell Carcinoma	Renal Cell Carcinoma	5.15445308954219
TUHR4TKB	Kidney	Renal Cell Carcinoma	Renal Cell Carcinoma	5.35671382122568
TYKNU	Ovary/Fallopian Tube	Ovarian Epithelial Tumor	High-Grade Serous Ovarian Cancer	5.6033209203334
U118MG	CNS/Brain	Diffuse Glioma	Astrocytoma	5.44872671007165
U178	CNS/Brain	Diffuse Glioma	Astrocytoma	5.27725202009836
U251MG	CNS/Brain	Diffuse Glioma	Astrocytoma	5.0346720174135
U251MGDM	CNS/Brain	Diffuse Glioma	Astrocytoma	5.42913540803881
U266B1	Lymphoid	Non-Hodgkin Lymphoma	Plasma Cell Myeloma	6.43606301747913
U2904	Lymphoid	Non-Hodgkin Lymphoma	Diffuse Large B-Cell Lymphoma, NOS	7.15138585799374
U2OS	Bone	Osteosarcoma	Osteosarcoma	5.30411610345017
U343	CNS/Brain	Diffuse Glioma	Glioblastoma	5.01194730459921
U87MG	CNS/Brain	Diffuse Glioma	Glioblastoma	5.63960218065736
U937	Myeloid	Acute Myeloid Leukemia	Acute Myeloid Leukemia	7.02526877758416
UACC257	Skin	Melanoma	Melanoma	5.30996661172884
UACC62	Skin	Melanoma	Melanoma	5.63028874148242
UACC62SKINCJ1	Skin	Melanoma	Melanoma	5.44080665051944
UACC812	Breast	Invasive Breast Carcinoma	Breast Invasive Lobular Carcinoma	4.79344474826114
UACC893	Breast	Invasive Breast Carcinoma	Breast Invasive Lobular Carcinoma	4.64106608805147
UBLC1	Bladder/Urinary Tract	Bladder Urothelial Carcinoma	Bladder Urothelial Carcinoma	5.14521423872505
UHO1	Lymphoid	Hodgkin Lymphoma	Hodgkin Lymphoma	6.5443928294898
UMRC3	Kidney	Renal Cell Carcinoma	Renal Clear Cell Carcinoma	4.37563313950705
UMRC7	Kidney	Renal Cell Carcinoma	Renal Cell Carcinoma	4.53812014868265
UMUC1	Bladder/Urinary Tract	Bladder Urothelial Carcinoma	Bladder Urothelial Carcinoma	5.0607187537528
UMUC10	Bladder/Urinary Tract	Bladder Urothelial Carcinoma	Bladder Urothelial Carcinoma	5.2402410735698
UMUC11	Bladder/Urinary Tract	Bladder Urothelial Carcinoma	Bladder Urothelial Carcinoma	5.57425592169953
UMUC13	Bladder/Urinary Tract	Bladder Urothelial Carcinoma	Bladder Urothelial Carcinoma	5.76878257958927
UMUC14	Bladder/Urinary Tract	Urethral Cancer	Urethral Urothelial Carcinoma	5.48754268513508
UMUC16	Bladder/Urinary Tract	Bladder Urothelial Carcinoma	Bladder Urothelial Carcinoma	5.22189645677072
UMUC3	Bladder/Urinary Tract	Bladder Urothelial Carcinoma	Bladder Urothelial Carcinoma	5.86599873754855
UMUC4	Bladder/Urinary Tract	Bladder Urothelial Carcinoma	Bladder Urothelial Carcinoma	5.18680022299699
UMUC5	Bladder/Urinary Tract	Bladder Squamous Cell Carcinoma	Bladder Squamous Cell Carcinoma	4.92032727001348
UMUC6	Bladder/Urinary Tract	Bladder Urothelial Carcinoma	Bladder Urothelial Carcinoma	5.3682250343122
UMUC7	Bladder/Urinary Tract	Bladder Urothelial Carcinoma	Bladder Urothelial Carcinoma	5.11672613526667
UMUC9	Bladder/Urinary Tract	Bladder Urothelial Carcinoma	Bladder Urothelial Carcinoma	4.97253805625959
UO31	Kidney	Renal Cell Carcinoma	Renal Cell Carcinoma	5.43609952321908
UOK101	Kidney	Renal Cell Carcinoma	Renal Clear Cell Carcinoma	5.30147614365478
UPCISCC026	Head and Neck	Head and Neck Squamous Cell Carcinoma	Oral Cavity Squamous Cell Carcinoma	4.92746108703927
UPCISCC029A	Head and Neck	Head and Neck Squamous Cell Carcinoma	Oral Cavity Squamous Cell Carcinoma	5.41385140133723
UPCISCC040	Head and Neck	Head and Neck Squamous Cell Carcinoma	Oral Cavity Squamous Cell Carcinoma	4.77987104626212
UPCISCC074	Head and Neck	Head and Neck Squamous Cell Carcinoma	Oral Cavity Squamous Cell Carcinoma	5.09815373182633
UPCISCC111	Head and Neck	Head and Neck Squamous Cell Carcinoma	Oral Cavity Squamous Cell Carcinoma	4.64156913224012
UPCISCC116	Head and Neck	Head and Neck Squamous Cell Carcinoma	Oral Cavity Squamous Cell Carcinoma	4.16117393338598
UPCISCC131	Head and Neck	Head and Neck Squamous Cell Carcinoma	Oral Cavity Squamous Cell Carcinoma	4.74181975250017
UPCISCC152	Head and Neck	Head and Neck Squamous Cell Carcinoma	Oral Cavity Squamous Cell Carcinoma	5.13660169428131
UPCISCC154	Head and Neck	Head and Neck Squamous Cell Carcinoma	Oral Cavity Squamous Cell Carcinoma	4.99574096976904
UPCISCC200	Head and Neck	Head and Neck Squamous Cell Carcinoma	Oral Cavity Squamous Cell Carcinoma	4.5806140417113
UPMD1	Eye	Ocular Melanoma	Uveal Melanoma	5.40794535956554
UW228	CNS/Brain	Embryonal Tumor	Medulloblastoma	5.26016089343078
UWB1289	Ovary/Fallopian Tube	Ovarian Epithelial Tumor	Serous Ovarian Cancer	5.37390222102946
VAESBJ	Soft Tissue	Epithelioid Sarcoma	Epithelioid Sarcoma	5.46864107230622
VAL	Lymphoid	Non-Hodgkin Lymphoma	Diffuse Large B-Cell Lymphoma, NOS	6.89937946623047
VCAP	Prostate	Prostate Adenocarcinoma	Prostate Adenocarcinoma	5.22358244669024
VMCUB1	Bladder/Urinary Tract	Bladder Urothelial Carcinoma	Bladder Urothelial Carcinoma	5.27447659441634
VMRCRCW	Kidney	Renal Cell Carcinoma	Renal Cell Carcinoma	5.33047342238575
VMRCRCZ	Kidney	Renal Cell Carcinoma	Renal Cell Carcinoma	5.33696026295498
VP229	Breast	Invasive Breast Carcinoma	Breast Invasive Ductal Carcinoma	4.81166503878588
WAOSEL	Lymphoid	Non-Hodgkin Lymphoma	Chronic Lymphocytic Leukemia/Small Lymphocytic Lymphoma	6.97412556477714
WERIRB1	Eye	Retinoblastoma	Retinoblastoma	5.4027099191799
WM115	Skin	Melanoma	Melanoma	5.3307959047902
WM1799	Skin	Melanoma	Melanoma	5.46119615241699
WM2664	Skin	Melanoma	Melanoma	5.58885613350448
WM3211	Skin	Melanoma	Acral Melanoma	5.58277388719891
WM3772F	Eye	Ocular Melanoma	Uveal Melanoma	4.84362035488992
WM4235	Skin	Melanoma	Acral Melanoma	5.71595805001397
WM793	Skin	Melanoma	Melanoma	5.58717559740937
WM88	Skin	Melanoma	Melanoma	5.77768481045478
WM983B	Skin	Melanoma	Melanoma	5.5990089166631
WPE1NA22	Prostate	Prostate Adenocarcinoma	Prostate Adenocarcinoma	5.00773391903033
WSUDLCL2	Lymphoid	Non-Hodgkin Lymphoma	Diffuse Large B-Cell Lymphoma, NOS	7.02646392585571
WSUNHL	Lymphoid	Non-Hodgkin Lymphoma	Diffuse Large B-Cell Lymphoma, NOS	7.02514375331138
Y79	Eye	Retinoblastoma	Retinoblastoma	5.59888014554233
YAMATO	Soft Tissue	Synovial Sarcoma	Synovial Sarcoma	5.61747877960544
YAPC	Pancreas	Pancreatic Adenocarcinoma	Pancreatic Adenocarcinoma	5.57641054472814
YD10B	Head and Neck	Head and Neck Squamous Cell Carcinoma	Oral Cavity Squamous Cell Carcinoma	4.87616442842625
YD15	Head and Neck	Head and Neck Squamous Cell Carcinoma	Oral Cavity Squamous Cell Carcinoma	5.55952447666119
YD38	Head and Neck	Head and Neck Squamous Cell Carcinoma	Head and Neck Squamous Cell Carcinoma	5.37763354497502
YD8	Head and Neck	Head and Neck Squamous Cell Carcinoma	Oral Cavity Squamous Cell Carcinoma	5.26700106660727
YH13	CNS/Brain	Diffuse Glioma	Glioblastoma	5.62090230419044
YKG1	CNS/Brain	Diffuse Glioma	Glioblastoma	5.14782172486579
YSCCC	Biliary Tract	Intraductal Papillary Neoplasm of the Bile Duct	Intrahepatic Cholangiocarcinoma	5.15522575102906
YUHOIN0650	Skin	Melanoma	Melanoma	5.27352795241493
ZR751	Breast	Invasive Breast Carcinoma	Breast Invasive Ductal Carcinoma	5.31975641495014
ZR7530	Breast	Invasive Breast Carcinoma	Breast Invasive Lobular Carcinoma	4.89711213538236

## Sheet: GTEx_MISS54
MISS-54 scores calculated in GTEx normal tissues
Name	Origin 1	Origin 2	MISS-54 score
GTEX-1117F-0226-SM-5GZZ7	Adipose Tissue	Adipose - Subcutaneous	6.06396
GTEX-1117F-1326-SM-5EGHH	Adipose Tissue	Adipose - Visceral (Omentum)	5.90477
GTEX-111CU-1026-SM-5EGIL	Adipose Tissue	Adipose - Visceral (Omentum)	5.26443
GTEX-111CU-1826-SM-5GZYN	Adipose Tissue	Adipose - Subcutaneous	6.1463
GTEX-111FC-0226-SM-5N9B8	Adipose Tissue	Adipose - Subcutaneous	5.77117
GTEX-111VG-2326-SM-5N9BK	Adipose Tissue	Adipose - Subcutaneous	6.29171
GTEX-111YS-1326-SM-5EGGK	Adipose Tissue	Adipose - Visceral (Omentum)	5.8108
GTEX-111YS-2426-SM-5GZZQ	Adipose Tissue	Adipose - Subcutaneous	5.59191
GTEX-1122O-0926-SM-9YFLC	Adipose Tissue	Adipose - Visceral (Omentum)	5.24486
GTEX-1122O-2026-SM-9YFMG	Adipose Tissue	Adipose - Subcutaneous	5.39215
GTEX-1128S-0926-SM-5GZZU	Adipose Tissue	Adipose - Visceral (Omentum)	6.23696
GTEX-1128S-2126-SM-5H12U	Adipose Tissue	Adipose - Subcutaneous	5.81336
GTEX-113IC-0226-SM-5HL5C	Adipose Tissue	Adipose - Subcutaneous	5.99224
GTEX-113JC-0726-SM-5GZZR	Adipose Tissue	Adipose - Visceral (Omentum)	5.55812
GTEX-117YW-0826-SM-5H11O	Adipose Tissue	Adipose - Visceral (Omentum)	6.12175
GTEX-117YX-0726-SM-5GIET	Adipose Tissue	Adipose - Visceral (Omentum)	6.43738
GTEX-117YX-2226-SM-5EGJJ	Adipose Tissue	Adipose - Subcutaneous	5.61655
GTEX-1192X-1526-SM-5H11I	Adipose Tissue	Adipose - Visceral (Omentum)	6.37034
GTEX-11DXW-0326-SM-5H11W	Adipose Tissue	Adipose - Subcutaneous	5.44519
GTEX-11DXX-2026-SM-5EGJL	Adipose Tissue	Adipose - Visceral (Omentum)	5.74151
GTEX-11DXX-2326-SM-9YFKS	Adipose Tissue	Adipose - Subcutaneous	5.46334
GTEX-11DXY-0326-SM-5H12F	Adipose Tissue	Adipose - Visceral (Omentum)	6.08719
GTEX-11DXZ-1426-SM-5H12A	Adipose Tissue	Adipose - Visceral (Omentum)	5.11443
GTEX-11DYG-2026-SM-5EGGX	Adipose Tissue	Adipose - Visceral (Omentum)	6.1021
GTEX-11DZ1-0226-SM-5A5KF	Adipose Tissue	Adipose - Subcutaneous	6.07239
GTEX-11EI6-0226-SM-5EQ64	Adipose Tissue	Adipose - Subcutaneous	5.74674
GTEX-11EM3-1126-SM-5A5KM	Adipose Tissue	Adipose - Visceral (Omentum)	6.0951
GTEX-11EM3-2326-SM-5H12B	Adipose Tissue	Adipose - Subcutaneous	5.21287
GTEX-11EMC-2826-SM-5PNY6	Adipose Tissue	Adipose - Subcutaneous	5.77196
GTEX-11EQ8-0226-SM-5EQ5G	Adipose Tissue	Adipose - Subcutaneous	6.05844
GTEX-11EQ9-1126-SM-5987I	Adipose Tissue	Adipose - Visceral (Omentum)	5.81149
GTEX-11EQ9-2526-SM-5HL66	Adipose Tissue	Adipose - Subcutaneous	5.51532
GTEX-11GS4-1026-SM-5N9DE	Adipose Tissue	Adipose - Visceral (Omentum)	5.59947
GTEX-11GS4-2626-SM-5A5LD	Adipose Tissue	Adipose - Subcutaneous	5.63877
GTEX-11GSO-0226-SM-5A5LV	Adipose Tissue	Adipose - Visceral (Omentum)	6.15309
GTEX-11GSO-2326-SM-5A5LX	Adipose Tissue	Adipose - Subcutaneous	6.09817
GTEX-11GSP-1026-SM-9WYSH	Adipose Tissue	Adipose - Visceral (Omentum)	5.72549
GTEX-11H98-0226-SM-5NQ89	Adipose Tissue	Adipose - Subcutaneous	5.99058
GTEX-11I78-0226-SM-5HL6R	Adipose Tissue	Adipose - Visceral (Omentum)	5.62685
GTEX-11I78-2626-SM-5Q5AI	Adipose Tissue	Adipose - Subcutaneous	5.88236
GTEX-11LCK-0326-SM-5A5M7	Adipose Tissue	Adipose - Visceral (Omentum)	5.84033
GTEX-11LCK-1126-SM-5A5KC	Adipose Tissue	Adipose - Subcutaneous	5.86832
GTEX-11NUK-0326-SM-5HL5K	Adipose Tissue	Adipose - Subcutaneous	5.54686
GTEX-11NUK-2026-SM-5PNVZ	Adipose Tissue	Adipose - Visceral (Omentum)	5.41791
GTEX-11NV4-1426-SM-5BC4W	Adipose Tissue	Adipose - Visceral (Omentum)	5.92832
GTEX-11O72-0226-SM-59869	Adipose Tissue	Adipose - Subcutaneous	5.89192
GTEX-11OF3-0826-SM-5BC51	Adipose Tissue	Adipose - Visceral (Omentum)	5.49754
GTEX-11OF3-2426-SM-5Q5AS	Adipose Tissue	Adipose - Subcutaneous	5.5632
GTEX-11ONC-2526-SM-5986W	Adipose Tissue	Adipose - Subcutaneous	5.80859
GTEX-11P7K-0826-SM-5BC5F	Adipose Tissue	Adipose - Visceral (Omentum)	5.66087
GTEX-11P7K-2026-SM-5GU74	Adipose Tissue	Adipose - Subcutaneous	5.29066
GTEX-11P81-0726-SM-5PNYH	Adipose Tissue	Adipose - Visceral (Omentum)	5.96248
GTEX-11P81-2426-SM-5GU65	Adipose Tissue	Adipose - Subcutaneous	5.77658
GTEX-11P82-0326-SM-5HL51	Adipose Tissue	Adipose - Visceral (Omentum)	5.7167
GTEX-11P82-1726-SM-5Q5AT	Adipose Tissue	Adipose - Subcutaneous	5.54172
GTEX-11PRG-0626-SM-5BC56	Adipose Tissue	Adipose - Subcutaneous	6.1057
GTEX-11PRG-1526-SM-5HL6Z	Adipose Tissue	Adipose - Visceral (Omentum)	6.11342
GTEX-11TT1-1926-SM-5PNYN	Adipose Tissue	Adipose - Visceral (Omentum)	5.29145
GTEX-11TT1-2426-SM-5EQMK	Adipose Tissue	Adipose - Subcutaneous	5.49974
GTEX-11TTK-0226-SM-5N9EC	Adipose Tissue	Adipose - Subcutaneous	5.75718
GTEX-11TUW-2626-SM-5EQKZ	Adipose Tissue	Adipose - Subcutaneous	5.81738
GTEX-11UD1-0226-SM-5EQKL	Adipose Tissue	Adipose - Subcutaneous	6.18758
GTEX-11UD2-0126-SM-5EQL2	Adipose Tissue	Adipose - Subcutaneous	6.068
GTEX-11VI4-1226-SM-5EQMP	Adipose Tissue	Adipose - Visceral (Omentum)	5.13842
GTEX-11WQC-2426-SM-5EQKQ	Adipose Tissue	Adipose - Subcutaneous	5.28845
GTEX-11WQK-1526-SM-5EGKN	Adipose Tissue	Adipose - Visceral (Omentum)	6.06456
GTEX-11XUK-1726-SM-5GU61	Adipose Tissue	Adipose - Visceral (Omentum)	5.72102
GTEX-11XUK-2126-SM-5EQLR	Adipose Tissue	Adipose - Subcutaneous	5.31819
GTEX-11ZTS-0226-SM-5EQKD	Adipose Tissue	Adipose - Subcutaneous	5.5808
GTEX-11ZTS-1326-SM-5EQMA	Adipose Tissue	Adipose - Visceral (Omentum)	5.86896
GTEX-11ZTT-2526-SM-5EQM9	Adipose Tissue	Adipose - Subcutaneous	5.46169
GTEX-11ZU8-2426-SM-5EQMV	Adipose Tissue	Adipose - Subcutaneous	5.77505
GTEX-11ZUS-0726-SM-59886	Adipose Tissue	Adipose - Subcutaneous	5.74669
GTEX-11ZUS-1826-SM-5FQTR	Adipose Tissue	Adipose - Visceral (Omentum)	5.47347
GTEX-11ZVC-2626-SM-5FQTA	Adipose Tissue	Adipose - Subcutaneous	5.64714
GTEX-1211K-1226-SM-5EQ4N	Adipose Tissue	Adipose - Visceral (Omentum)	5.79857
GTEX-1211K-2226-SM-5FQU6	Adipose Tissue	Adipose - Subcutaneous	6.05689
GTEX-12126-0426-SM-5Q5AP	Adipose Tissue	Adipose - Subcutaneous	5.72109
GTEX-1212Z-0526-SM-5FQSQ	Adipose Tissue	Adipose - Visceral (Omentum)	5.70894
GTEX-1212Z-2426-SM-5EQ5D	Adipose Tissue	Adipose - Subcutaneous	5.87243
GTEX-12584-0226-SM-5EQL5	Adipose Tissue	Adipose - Subcutaneous	5.64413
GTEX-12584-2126-SM-5FQUM	Adipose Tissue	Adipose - Visceral (Omentum)	5.50932
GTEX-12696-1826-SM-5EGJS	Adipose Tissue	Adipose - Visceral (Omentum)	5.52999
GTEX-12696-2526-SM-5EQLN	Adipose Tissue	Adipose - Subcutaneous	5.37519
GTEX-1269C-2726-SM-5EGJ4	Adipose Tissue	Adipose - Subcutaneous	5.634
GTEX-12BJ1-0826-SM-5EQ5P	Adipose Tissue	Adipose - Visceral (Omentum)	5.67683
GTEX-12C56-0826-SM-5EGJ5	Adipose Tissue	Adipose - Visceral (Omentum)	5.61319
GTEX-12C56-1626-SM-5FQUO	Adipose Tissue	Adipose - Subcutaneous	6.04362
GTEX-12KS4-0426-SM-5EQMC	Adipose Tissue	Adipose - Subcutaneous	5.70145
GTEX-12KS4-1526-SM-5EQ6E	Adipose Tissue	Adipose - Visceral (Omentum)	5.85539
GTEX-12WSA-0326-SM-5BC6I	Adipose Tissue	Adipose - Subcutaneous	5.5543
GTEX-12WSA-1626-SM-5EGJV	Adipose Tissue	Adipose - Visceral (Omentum)	5.70735
GTEX-12WSC-0226-SM-5EQ52	Adipose Tissue	Adipose - Subcutaneous	5.85278
GTEX-12WSC-1726-SM-5GCN3	Adipose Tissue	Adipose - Visceral (Omentum)	5.92949
GTEX-12WSD-0226-SM-59HKO	Adipose Tissue	Adipose - Subcutaneous	5.89747
GTEX-12WSF-1526-SM-6PAN6	Adipose Tissue	Adipose - Visceral (Omentum)	6.25297
GTEX-12WSG-0426-SM-5FQSE	Adipose Tissue	Adipose - Visceral (Omentum)	6.0332
GTEX-12WSI-1526-SM-5GCNM	Adipose Tissue	Adipose - Visceral (Omentum)	6.13102
GTEX-12WSK-1026-SM-5CVNR	Adipose Tissue	Adipose - Visceral (Omentum)	5.91415
GTEX-12WSL-1126-SM-5CVNK	Adipose Tissue	Adipose - Visceral (Omentum)	5.73139
GTEX-12WSL-2426-SM-5GCN7	Adipose Tissue	Adipose - Subcutaneous	6.45521
GTEX-12WSM-0226-SM-5LZV6	Adipose Tissue	Adipose - Subcutaneous	5.63743
GTEX-12WSM-0626-SM-5GCOK	Adipose Tissue	Adipose - Visceral (Omentum)	5.99513
GTEX-12ZZW-2326-SM-5DUW2	Adipose Tissue	Adipose - Visceral (Omentum)	6.18787
GTEX-12ZZX-0226-SM-5DUXU	Adipose Tissue	Adipose - Subcutaneous	5.86598
GTEX-12ZZX-1726-SM-5BC63	Adipose Tissue	Adipose - Visceral (Omentum)	5.55975
GTEX-12ZZY-0326-SM-5LZVQ	Adipose Tissue	Adipose - Subcutaneous	5.67534
GTEX-12ZZZ-0526-SM-5DUX6	Adipose Tissue	Adipose - Subcutaneous	5.93436
GTEX-13111-0626-SM-5LZVR	Adipose Tissue	Adipose - Visceral (Omentum)	5.5477
GTEX-13111-1726-SM-5EGJZ	Adipose Tissue	Adipose - Subcutaneous	5.4595
GTEX-13112-1126-SM-5GCMY	Adipose Tissue	Adipose - Visceral (Omentum)	5.40309
GTEX-13112-2726-SM-5DUW5	Adipose Tissue	Adipose - Subcutaneous	5.39842
GTEX-13113-1126-SM-5LZU9	Adipose Tissue	Adipose - Visceral (Omentum)	5.94988
GTEX-13113-1826-SM-5LZW4	Adipose Tissue	Adipose - Subcutaneous	5.74382
GTEX-1313W-0226-SM-5LZV7	Adipose Tissue	Adipose - Subcutaneous	5.54113
GTEX-1313W-1626-SM-5J1OE	Adipose Tissue	Adipose - Visceral (Omentum)	5.65877
GTEX-1314G-1626-SM-5EQ67	Adipose Tissue	Adipose - Subcutaneous	5.72531
GTEX-131XE-2026-SM-5LZW1	Adipose Tissue	Adipose - Visceral (Omentum)	5.83995
GTEX-131XE-2426-SM-5EQ5V	Adipose Tissue	Adipose - Subcutaneous	6.0687
GTEX-131XF-0726-SM-5GIE5	Adipose Tissue	Adipose - Visceral (Omentum)	6.04123
GTEX-131XF-2226-SM-5EQKG	Adipose Tissue	Adipose - Subcutaneous	5.50317
GTEX-131XG-0126-SM-5K7UJ	Adipose Tissue	Adipose - Visceral (Omentum)	5.71964
GTEX-131XH-0826-SM-5GCN8	Adipose Tissue	Adipose - Visceral (Omentum)	5.70691
GTEX-131XW-0526-SM-5PNXZ	Adipose Tissue	Adipose - Subcutaneous	6.04966
GTEX-131YS-0226-SM-5IJEH	Adipose Tissue	Adipose - Subcutaneous	5.74249
GTEX-131YS-1726-SM-5HL7G	Adipose Tissue	Adipose - Visceral (Omentum)	5.41511
GTEX-132AR-0226-SM-5IJBE	Adipose Tissue	Adipose - Subcutaneous	6.04803
GTEX-132AR-0526-SM-5J2MJ	Adipose Tissue	Adipose - Visceral (Omentum)	6.11209
GTEX-132NY-1126-SM-5PNVE	Adipose Tissue	Adipose - Visceral (Omentum)	5.73318
GTEX-132Q8-1726-SM-5EGK8	Adipose Tissue	Adipose - Visceral (Omentum)	6.35524
GTEX-132QS-0826-SM-5K7WV	Adipose Tissue	Adipose - Visceral (Omentum)	5.85476
GTEX-132QS-2526-SM-62LFJ	Adipose Tissue	Adipose - Subcutaneous	5.72893
GTEX-1339X-0726-SM-5L3FF	Adipose Tissue	Adipose - Visceral (Omentum)	5.73605
GTEX-133LE-0926-SM-5P9J1	Adipose Tissue	Adipose - Visceral (Omentum)	6.16623
GTEX-133LE-1926-SM-5N9FV	Adipose Tissue	Adipose - Subcutaneous	5.78543
GTEX-1399R-2626-SM-5KLZ7	Adipose Tissue	Adipose - Subcutaneous	5.70123
GTEX-1399S-1426-SM-5PNYQ	Adipose Tissue	Adipose - Visceral (Omentum)	6.12102
GTEX-1399T-1326-SM-5PNVH	Adipose Tissue	Adipose - Visceral (Omentum)	5.86836
GTEX-1399T-2726-SM-5K7XK	Adipose Tissue	Adipose - Subcutaneous	5.8325
GTEX-1399U-2026-SM-9WPNN	Adipose Tissue	Adipose - Visceral (Omentum)	5.60195
GTEX-1399U-2426-SM-5K7XB	Adipose Tissue	Adipose - Subcutaneous	5.46185
GTEX-139D8-0326-SM-5IJCJ	Adipose Tissue	Adipose - Subcutaneous	5.92519
GTEX-139D8-1626-SM-5IJFZ	Adipose Tissue	Adipose - Visceral (Omentum)	5.98163
GTEX-139T4-0126-SM-5HL5G	Adipose Tissue	Adipose - Subcutaneous	5.96211
GTEX-139T6-0526-SM-5IJC9	Adipose Tissue	Adipose - Visceral (Omentum)	5.09656
GTEX-139T6-2126-SM-5KM37	Adipose Tissue	Adipose - Subcutaneous	5.79935
GTEX-139T8-0226-SM-5L3EA	Adipose Tissue	Adipose - Subcutaneous	5.65932
GTEX-139TT-0226-SM-5K7YH	Adipose Tissue	Adipose - Subcutaneous	5.63557
GTEX-139TU-0226-SM-5J1NM	Adipose Tissue	Adipose - Subcutaneous	6.36227
GTEX-139TU-1426-SM-5LZY9	Adipose Tissue	Adipose - Visceral (Omentum)	6.37211
GTEX-139YR-0326-SM-5J1MC	Adipose Tissue	Adipose - Visceral (Omentum)	5.69377
GTEX-139YR-2426-SM-5J1OB	Adipose Tissue	Adipose - Subcutaneous	5.69343
GTEX-13CF2-2626-SM-5LZZA	Adipose Tissue	Adipose - Subcutaneous	5.80234
GTEX-13CF3-1126-SM-5LZXB	Adipose Tissue	Adipose - Visceral (Omentum)	5.51663
GTEX-13CF3-2326-SM-5IFGL	Adipose Tissue	Adipose - Subcutaneous	5.81379
GTEX-13D11-0526-SM-5LZYM	Adipose Tissue	Adipose - Visceral (Omentum)	5.85201
GTEX-13D11-2326-SM-5IJCY	Adipose Tissue	Adipose - Subcutaneous	5.60159
GTEX-13FH7-1926-SM-5J2OL	Adipose Tissue	Adipose - Visceral (Omentum)	5.63527
GTEX-13FH7-2226-SM-5IJD4	Adipose Tissue	Adipose - Subcutaneous	5.84372
GTEX-13FHO-0326-SM-5IJBH	Adipose Tissue	Adipose - Subcutaneous	6.1302
GTEX-13FHO-2026-SM-5J1OA	Adipose Tissue	Adipose - Visceral (Omentum)	6.39505
GTEX-13FHP-0226-SM-5K7WD	Adipose Tissue	Adipose - Subcutaneous	5.92777
GTEX-13FTW-0426-SM-5K7X2	Adipose Tissue	Adipose - Visceral (Omentum)	5.90484
GTEX-13FTW-2526-SM-5IJC8	Adipose Tissue	Adipose - Subcutaneous	5.86647
GTEX-13FTX-0626-SM-5J2NS	Adipose Tissue	Adipose - Visceral (Omentum)	5.60074
GTEX-13FTY-0626-SM-5L3F8	Adipose Tissue	Adipose - Subcutaneous	5.89653
GTEX-13FXS-1326-SM-62LFR	Adipose Tissue	Adipose - Visceral (Omentum)	6.02725
GTEX-13G51-0526-SM-5IJCQ	Adipose Tissue	Adipose - Visceral (Omentum)	5.46527
GTEX-13G51-2626-SM-5LZYW	Adipose Tissue	Adipose - Subcutaneous	5.60068
GTEX-13IVO-0226-SM-5LZXU	Adipose Tissue	Adipose - Subcutaneous	5.96199
GTEX-13IVO-2426-SM-5K7V9	Adipose Tissue	Adipose - Visceral (Omentum)	5.62092
GTEX-13JUV-0626-SM-5J1MQ	Adipose Tissue	Adipose - Visceral (Omentum)	5.68347
GTEX-13JUV-2826-SM-5LZWU	Adipose Tissue	Adipose - Subcutaneous	5.73536
GTEX-13JVG-0226-SM-5J1MW	Adipose Tissue	Adipose - Subcutaneous	5.89498
GTEX-13N11-1826-SM-5IJDS	Adipose Tissue	Adipose - Visceral (Omentum)	6.32158
GTEX-13N11-2626-SM-5K7UQ	Adipose Tissue	Adipose - Subcutaneous	5.84912
GTEX-13N1W-0226-SM-5K7W6	Adipose Tissue	Adipose - Subcutaneous	5.57424
GTEX-13N1W-1226-SM-5K7UM	Adipose Tissue	Adipose - Visceral (Omentum)	6.06386
GTEX-13N2G-1926-SM-5J1O3	Adipose Tissue	Adipose - Visceral (Omentum)	5.76547
GTEX-13N2G-2726-SM-5J1MG	Adipose Tissue	Adipose - Subcutaneous	5.96279
GTEX-13NYB-2626-SM-9YFMI	Adipose Tissue	Adipose - Subcutaneous	5.61766
GTEX-13NYS-0226-SM-5MR49	Adipose Tissue	Adipose - Subcutaneous	6.15842
GTEX-13NYS-0726-SM-5J1OR	Adipose Tissue	Adipose - Visceral (Omentum)	6.02528
GTEX-13NZ8-0926-SM-5MR3U	Adipose Tissue	Adipose - Subcutaneous	5.60303
GTEX-13NZ9-0526-SM-5J1OX	Adipose Tissue	Adipose - Subcutaneous	6.00159
GTEX-13NZ9-2026-SM-5KM1U	Adipose Tissue	Adipose - Visceral (Omentum)	6.09714
GTEX-13NZA-0126-SM-5K7UH	Adipose Tissue	Adipose - Subcutaneous	5.99733
GTEX-13NZB-0826-SM-5K7X5	Adipose Tissue	Adipose - Visceral (Omentum)	5.7642
GTEX-13NZB-2426-SM-5K7UF	Adipose Tissue	Adipose - Subcutaneous	5.71391
GTEX-13O1R-0226-SM-5K7U5	Adipose Tissue	Adipose - Subcutaneous	5.91022
GTEX-13O21-1526-SM-5K7W4	Adipose Tissue	Adipose - Subcutaneous	5.97177
GTEX-13O21-3126-SM-5J1OI	Adipose Tissue	Adipose - Visceral (Omentum)	5.90338
GTEX-13O3P-0226-SM-5KM3Z	Adipose Tissue	Adipose - Subcutaneous	5.79915
GTEX-13O3P-0926-SM-5IFFI	Adipose Tissue	Adipose - Visceral (Omentum)	6.41748
GTEX-13O3Q-1126-SM-5K7YK	Adipose Tissue	Adipose - Visceral (Omentum)	5.77448
GTEX-13O3Q-2326-SM-5KM3G	Adipose Tissue	Adipose - Subcutaneous	6.08766
GTEX-13O61-1926-SM-5KM1R	Adipose Tissue	Adipose - Visceral (Omentum)	6.02844
GTEX-13O61-2426-SM-5J1NV	Adipose Tissue	Adipose - Subcutaneous	6.07308
GTEX-13OVG-1326-SM-5K7Y3	Adipose Tissue	Adipose - Visceral (Omentum)	5.55117
GTEX-13OVH-1126-SM-5K7YP	Adipose Tissue	Adipose - Visceral (Omentum)	6.24963
GTEX-13OVI-1326-SM-5IJBO	Adipose Tissue	Adipose - Subcutaneous	5.75357
GTEX-13OVJ-0326-SM-5L3GL	Adipose Tissue	Adipose - Subcutaneous	5.9007
GTEX-13OVJ-0926-SM-5K7U1	Adipose Tissue	Adipose - Visceral (Omentum)	6.04964
GTEX-13OVK-0326-SM-7KUEJ	Adipose Tissue	Adipose - Visceral (Omentum)	5.62203
GTEX-13OVK-2126-SM-6PAN1	Adipose Tissue	Adipose - Subcutaneous	5.68345
GTEX-13OVL-0326-SM-5IJCS	Adipose Tissue	Adipose - Subcutaneous	5.82452
GTEX-13OVL-0826-SM-5L3GV	Adipose Tissue	Adipose - Visceral (Omentum)	5.99122
GTEX-13OW6-0526-SM-5L3HY	Adipose Tissue	Adipose - Subcutaneous	5.47539
GTEX-13OW6-2426-SM-5K7WO	Adipose Tissue	Adipose - Visceral (Omentum)	5.43563
GTEX-13OW7-0226-SM-5MR3N	Adipose Tissue	Adipose - Subcutaneous	5.76083
GTEX-13OW7-1126-SM-5K7V6	Adipose Tissue	Adipose - Visceral (Omentum)	5.62598
GTEX-13OW8-0326-SM-5L3FB	Adipose Tissue	Adipose - Visceral (Omentum)	5.65412
GTEX-13OW8-1226-SM-5K7XD	Adipose Tissue	Adipose - Subcutaneous	5.51905
GTEX-13PDP-0226-SM-5K7W9	Adipose Tissue	Adipose - Subcutaneous	5.86588
GTEX-13PDP-1226-SM-5K7TW	Adipose Tissue	Adipose - Visceral (Omentum)	5.8214
GTEX-13PL6-0926-SM-5KLYY	Adipose Tissue	Adipose - Visceral (Omentum)	5.72562
GTEX-13PL7-1226-SM-5SIAR	Adipose Tissue	Adipose - Visceral (Omentum)	6.56207
GTEX-13PLJ-0126-SM-5L3HU	Adipose Tissue	Adipose - Subcutaneous	5.71939
GTEX-13PVQ-0226-SM-5SIBG	Adipose Tissue	Adipose - Subcutaneous	5.91644
GTEX-13PVQ-2226-SM-5L3G9	Adipose Tissue	Adipose - Visceral (Omentum)	6.13212
GTEX-13PVR-0526-SM-5S2OB	Adipose Tissue	Adipose - Visceral (Omentum)	6.03011
GTEX-13PVR-2426-SM-5RQHN	Adipose Tissue	Adipose - Subcutaneous	5.65067
GTEX-13QBU-1326-SM-5LU4K	Adipose Tissue	Adipose - Visceral (Omentum)	6.14377
GTEX-13QBU-2526-SM-5LU4X	Adipose Tissue	Adipose - Subcutaneous	5.87621
GTEX-13QJ3-0426-SM-5RQHP	Adipose Tissue	Adipose - Subcutaneous	5.4553
GTEX-13RTJ-2526-SM-5S2Q3	Adipose Tissue	Adipose - Subcutaneous	5.72898
GTEX-13RTK-0726-SM-5Q5EN	Adipose Tissue	Adipose - Visceral (Omentum)	6.20107
GTEX-13S7M-0226-SM-5S2UG	Adipose Tissue	Adipose - Subcutaneous	5.95203
GTEX-13S7M-0826-SM-5QGQX	Adipose Tissue	Adipose - Visceral (Omentum)	6.29353
GTEX-13S86-0926-SM-5SI6I	Adipose Tissue	Adipose - Visceral (Omentum)	5.67636
GTEX-13SLW-0226-SM-5S2NA	Adipose Tissue	Adipose - Subcutaneous	5.90676
GTEX-13SLX-0426-SM-5QGRC	Adipose Tissue	Adipose - Subcutaneous	5.9716
GTEX-13U4I-0226-SM-5SIB1	Adipose Tissue	Adipose - Subcutaneous	5.65674
GTEX-13U4I-1726-SM-5J1MF	Adipose Tissue	Adipose - Visceral (Omentum)	6.31304
GTEX-13VXT-0226-SM-5LU9Q	Adipose Tissue	Adipose - Subcutaneous	6.00626
GTEX-13VXT-0926-SM-5LU5K	Adipose Tissue	Adipose - Visceral (Omentum)	5.92805
GTEX-13VXU-0226-SM-5SI9R	Adipose Tissue	Adipose - Subcutaneous	5.54298
GTEX-13VXU-1026-SM-5KLZE	Adipose Tissue	Adipose - Visceral (Omentum)	5.72104
GTEX-13W3W-1126-SM-5L3DO	Adipose Tissue	Adipose - Visceral (Omentum)	5.58789
GTEX-13W3W-2526-SM-5SI9P	Adipose Tissue	Adipose - Subcutaneous	5.77656
GTEX-13W46-1226-SM-5SIAS	Adipose Tissue	Adipose - Visceral (Omentum)	5.89188
GTEX-13X6H-1726-SM-5Q5EH	Adipose Tissue	Adipose - Visceral (Omentum)	6.13083
GTEX-13X6I-1526-SM-5SIAC	Adipose Tissue	Adipose - Visceral (Omentum)	6.5235
GTEX-13X6J-0226-SM-7EPGC	Adipose Tissue	Adipose - Subcutaneous	5.75934
GTEX-13X6J-1926-SM-5TDCU	Adipose Tissue	Adipose - Visceral (Omentum)	5.8778
GTEX-13X6K-0226-SM-5QGPB	Adipose Tissue	Adipose - Subcutaneous	5.86429
GTEX-13X6K-0726-SM-5LU2Z	Adipose Tissue	Adipose - Visceral (Omentum)	5.47489
GTEX-13YAN-0426-SM-5O9DR	Adipose Tissue	Adipose - Subcutaneous	6.20758
GTEX-13YAN-1126-SM-5TDC7	Adipose Tissue	Adipose - Visceral (Omentum)	6.53752
GTEX-1445S-2426-SM-79ON2	Adipose Tissue	Adipose - Visceral (Omentum)	6.44435
GTEX-144FL-0226-SM-5Q5D4	Adipose Tissue	Adipose - Subcutaneous	5.89685
GTEX-144GL-0226-SM-5QGOX	Adipose Tissue	Adipose - Subcutaneous	5.73405
GTEX-144GM-0626-SM-79OKY	Adipose Tissue	Adipose - Visceral (Omentum)	6.04607
GTEX-144GM-1926-SM-5LUAN	Adipose Tissue	Adipose - Subcutaneous	5.6744
GTEX-144GN-0726-SM-5O98O	Adipose Tissue	Adipose - Visceral (Omentum)	5.72049
GTEX-144GO-1626-SM-7EPG5	Adipose Tissue	Adipose - Subcutaneous	6.07269
GTEX-145LS-0226-SM-5O9A5	Adipose Tissue	Adipose - Subcutaneous	5.89851
GTEX-145LT-1526-SM-5O98P	Adipose Tissue	Adipose - Visceral (Omentum)	5.33118
GTEX-145LT-1826-SM-5QGP4	Adipose Tissue	Adipose - Subcutaneous	5.58369
GTEX-145LU-1226-SM-5LU9B	Adipose Tissue	Adipose - Visceral (Omentum)	5.80061
GTEX-145LV-1026-SM-5O9AE	Adipose Tissue	Adipose - Visceral (Omentum)	5.51651
GTEX-145ME-0726-SM-5O9A3	Adipose Tissue	Adipose - Visceral (Omentum)	5.98548
GTEX-145ME-1926-SM-5MR6T	Adipose Tissue	Adipose - Subcutaneous	5.34602
GTEX-145MF-0526-SM-5LUA6	Adipose Tissue	Adipose - Subcutaneous	5.54568
GTEX-145MF-1026-SM-5Q5EQ	Adipose Tissue	Adipose - Visceral (Omentum)	4.99392
GTEX-145MG-0126-SM-5TDDA	Adipose Tissue	Adipose - Subcutaneous	5.78066
GTEX-145MI-0426-SM-5O99V	Adipose Tissue	Adipose - Subcutaneous	5.97984
GTEX-145MI-0826-SM-5SI95	Adipose Tissue	Adipose - Visceral (Omentum)	6.33389
GTEX-145MN-2626-SM-5NQAH	Adipose Tissue	Adipose - Subcutaneous	5.91248
GTEX-145MO-0426-SM-5QGP6	Adipose Tissue	Adipose - Subcutaneous	5.50657
GTEX-146FH-0226-SM-5QGPQ	Adipose Tissue	Adipose - Subcutaneous	6.15371
GTEX-146FH-2026-SM-5SI9I	Adipose Tissue	Adipose - Visceral (Omentum)	5.92417
GTEX-146FQ-0226-SM-5NQAL	Adipose Tissue	Adipose - Subcutaneous	6.04599
GTEX-146FR-0226-SM-5Q5F6	Adipose Tissue	Adipose - Visceral (Omentum)	5.65807
GTEX-146FR-1826-SM-5QGPF	Adipose Tissue	Adipose - Subcutaneous	5.34848
GTEX-14753-0326-SM-5QGQB	Adipose Tissue	Adipose - Subcutaneous	5.93083
GTEX-14753-2526-SM-5LU97	Adipose Tissue	Adipose - Visceral (Omentum)	6.12298
GTEX-147F3-0626-SM-5NQ9I	Adipose Tissue	Adipose - Subcutaneous	5.25895
GTEX-147GR-0426-SM-5S2OL	Adipose Tissue	Adipose - Subcutaneous	5.65475
GTEX-147JS-0426-SM-5TDD2	Adipose Tissue	Adipose - Subcutaneous	5.82756
GTEX-147JS-1026-SM-5S2MP	Adipose Tissue	Adipose - Visceral (Omentum)	5.87163
GTEX-148VI-1726-SM-5S2W9	Adipose Tissue	Adipose - Subcutaneous	5.63016
GTEX-1497J-2326-SM-5NQBK	Adipose Tissue	Adipose - Subcutaneous	5.54044
GTEX-14A5H-0526-SM-5TDCN	Adipose Tissue	Adipose - Subcutaneous	5.80723
GTEX-14ABY-0326-SM-5TDDK	Adipose Tissue	Adipose - Subcutaneous	5.66157
GTEX-14ABY-1926-SM-62LDJ	Adipose Tissue	Adipose - Visceral (Omentum)	5.57341
GTEX-14AS3-0426-SM-5QGQK	Adipose Tissue	Adipose - Visceral (Omentum)	4.80209
GTEX-14AS3-2026-SM-5TDD9	Adipose Tissue	Adipose - Subcutaneous	5.61078
GTEX-14B4R-0526-SM-5QGQT	Adipose Tissue	Adipose - Visceral (Omentum)	6.01879
GTEX-14BIL-0226-SM-5SI9E	Adipose Tissue	Adipose - Subcutaneous	5.88975
GTEX-14BIL-2426-SM-5QGQR	Adipose Tissue	Adipose - Visceral (Omentum)	5.96489
GTEX-14BIM-1626-SM-7EWD2	Adipose Tissue	Adipose - Visceral (Omentum)	5.61956
GTEX-14BIN-0726-SM-793DQ	Adipose Tissue	Adipose - Subcutaneous	6.16128
GTEX-14BIN-1226-SM-5S2OM	Adipose Tissue	Adipose - Visceral (Omentum)	6.03463
GTEX-14BMU-0626-SM-73KZ6	Adipose Tissue	Adipose - Visceral (Omentum)	5.90302
GTEX-14BMU-2126-SM-5S2TS	Adipose Tissue	Adipose - Subcutaneous	5.44772
GTEX-14BMV-0226-SM-5S2N2	Adipose Tissue	Adipose - Subcutaneous	5.76527
GTEX-14BMV-1626-SM-73KVQ	Adipose Tissue	Adipose - Visceral (Omentum)	5.40942
GTEX-14C38-1026-SM-73KY7	Adipose Tissue	Adipose - Visceral (Omentum)	6.13719
GTEX-14C39-0826-SM-5TDDU	Adipose Tissue	Adipose - Visceral (Omentum)	6.30589
GTEX-14C39-2526-SM-5S2UH	Adipose Tissue	Adipose - Subcutaneous	6.07862
GTEX-14C5O-0226-SM-5SI6O	Adipose Tissue	Adipose - Subcutaneous	5.54189
GTEX-14C5O-0926-SM-793DM	Adipose Tissue	Adipose - Visceral (Omentum)	6.16988
GTEX-14DAQ-0226-SM-664MQ	Adipose Tissue	Adipose - Subcutaneous	6.12473
GTEX-14DAQ-2526-SM-5RQIO	Adipose Tissue	Adipose - Visceral (Omentum)	5.6537
GTEX-14DAR-0426-SM-664MW	Adipose Tissue	Adipose - Visceral (Omentum)	6.5801
GTEX-14DAR-1926-SM-5S2NQ	Adipose Tissue	Adipose - Subcutaneous	5.72355
GTEX-14E1K-0426-SM-5S2PF	Adipose Tissue	Adipose - Visceral (Omentum)	5.74879
GTEX-14E1K-2126-SM-793DU	Adipose Tissue	Adipose - Subcutaneous	5.95223
GTEX-14E6C-0226-SM-5S2N3	Adipose Tissue	Adipose - Subcutaneous	6.20829
GTEX-14E6C-1226-SM-5ZZUN	Adipose Tissue	Adipose - Visceral (Omentum)	6.31791
GTEX-14E6D-0226-SM-62LDW	Adipose Tissue	Adipose - Subcutaneous	5.24456
GTEX-14E6D-1326-SM-62LES	Adipose Tissue	Adipose - Visceral (Omentum)	6.14714
GTEX-14E6E-0226-SM-7DUEF	Adipose Tissue	Adipose - Visceral (Omentum)	5.69272
GTEX-14E6E-1926-SM-664N4	Adipose Tissue	Adipose - Subcutaneous	6.09593
GTEX-14E7W-2326-SM-69LQC	Adipose Tissue	Adipose - Visceral (Omentum)	5.7405
GTEX-14H4A-1026-SM-62LDY	Adipose Tissue	Adipose - Subcutaneous	5.57705
GTEX-14ICK-0326-SM-6LLIZ	Adipose Tissue	Adipose - Subcutaneous	5.7054
GTEX-14ICK-1726-SM-6AJA5	Adipose Tissue	Adipose - Visceral (Omentum)	5.69349
GTEX-14ICL-0926-SM-5S2TU	Adipose Tissue	Adipose - Visceral (Omentum)	5.11094
GTEX-14ICL-2026-SM-62LDN	Adipose Tissue	Adipose - Subcutaneous	5.15094
GTEX-14JG1-0526-SM-6LLHW	Adipose Tissue	Adipose - Subcutaneous	5.49603
GTEX-14JG6-0526-SM-6LLIH	Adipose Tissue	Adipose - Visceral (Omentum)	5.74225
GTEX-14JG6-2326-SM-6LLH3	Adipose Tissue	Adipose - Subcutaneous	5.77409
GTEX-14JIY-0526-SM-62LFH	Adipose Tissue	Adipose - Subcutaneous	5.80443
GTEX-14JIY-1426-SM-6EU29	Adipose Tissue	Adipose - Visceral (Omentum)	5.77893
GTEX-14LLW-0226-SM-62LEL	Adipose Tissue	Adipose - Subcutaneous	5.54872
GTEX-14PHW-1626-SM-6EU2H	Adipose Tissue	Adipose - Visceral (Omentum)	6.05034
GTEX-14PHX-1626-SM-69LQB	Adipose Tissue	Adipose - Visceral (Omentum)	6.00989
GTEX-14PHX-2426-SM-62LEN	Adipose Tissue	Adipose - Subcutaneous	5.48249
GTEX-14PHY-1026-SM-62LEV	Adipose Tissue	Adipose - Visceral (Omentum)	5.99591
GTEX-14PII-0326-SM-6LLIQ	Adipose Tissue	Adipose - Subcutaneous	5.93276
GTEX-14PJ2-0226-SM-6LLH4	Adipose Tissue	Adipose - Subcutaneous	5.96703
GTEX-14PJ2-1426-SM-62LFF	Adipose Tissue	Adipose - Visceral (Omentum)	5.76831
GTEX-14PJ3-0726-SM-69LQE	Adipose Tissue	Adipose - Visceral (Omentum)	5.54337
GTEX-14PJ3-1926-SM-62LEY	Adipose Tissue	Adipose - Subcutaneous	5.41353
GTEX-14PJ4-0126-SM-62LEZ	Adipose Tissue	Adipose - Visceral (Omentum)	6.12405
GTEX-14PJ4-2226-SM-6LLIS	Adipose Tissue	Adipose - Subcutaneous	5.90378
GTEX-14PJ5-0426-SM-5ZZW2	Adipose Tissue	Adipose - Visceral (Omentum)	5.95565
GTEX-14PJ6-2226-SM-6LLIV	Adipose Tissue	Adipose - Subcutaneous	5.71048
GTEX-14PJM-0326-SM-62LF2	Adipose Tissue	Adipose - Subcutaneous	5.86253
GTEX-14PJM-1226-SM-686Z7	Adipose Tissue	Adipose - Visceral (Omentum)	6.33148
GTEX-14PJN-0626-SM-6EU13	Adipose Tissue	Adipose - Visceral (Omentum)	5.89422
GTEX-14PJO-1626-SM-69LPQ	Adipose Tissue	Adipose - Visceral (Omentum)	5.80739
GTEX-14PK6-0926-SM-62LF4	Adipose Tissue	Adipose - Visceral (Omentum)	6.20192
GTEX-14PK6-2026-SM-6LLHP	Adipose Tissue	Adipose - Subcutaneous	5.90809
GTEX-14PKU-0226-SM-6EU16	Adipose Tissue	Adipose - Visceral (Omentum)	4.89971
GTEX-14PN3-0326-SM-6EU1X	Adipose Tissue	Adipose - Visceral (Omentum)	5.50843
GTEX-14PN3-2526-SM-6EU15	Adipose Tissue	Adipose - Subcutaneous	5.51301
GTEX-14PN4-1426-SM-6LLJ4	Adipose Tissue	Adipose - Visceral (Omentum)	6.25014
GTEX-15CHC-0826-SM-686YW	Adipose Tissue	Adipose - Visceral (Omentum)	5.74849
GTEX-15CHQ-0226-SM-6EU2S	Adipose Tissue	Adipose - Subcutaneous	5.93461
GTEX-15CHQ-1126-SM-686YY	Adipose Tissue	Adipose - Visceral (Omentum)	6.28813
GTEX-15D1Q-1326-SM-69LOA	Adipose Tissue	Adipose - Visceral (Omentum)	5.72469
GTEX-15DCD-0226-SM-6LPKC	Adipose Tissue	Adipose - Subcutaneous	5.85518
GTEX-15DDE-0226-SM-6LLJ6	Adipose Tissue	Adipose - Subcutaneous	5.8711
GTEX-15DYW-1526-SM-7KUEP	Adipose Tissue	Adipose - Visceral (Omentum)	5.69819
GTEX-15DZA-0626-SM-6PANC	Adipose Tissue	Adipose - Visceral (Omentum)	6.01273
GTEX-15EOM-2326-SM-7KUMV	Adipose Tissue	Adipose - Visceral (Omentum)	5.65718
GTEX-15ER7-0426-SM-6PAM3	Adipose Tissue	Adipose - Subcutaneous	5.44604
GTEX-15ER7-1026-SM-7KUMD	Adipose Tissue	Adipose - Visceral (Omentum)	5.44568
GTEX-15ETS-0426-SM-6PANI	Adipose Tissue	Adipose - Subcutaneous	5.42526
GTEX-15EU6-1726-SM-6M48H	Adipose Tissue	Adipose - Visceral (Omentum)	6.04654
GTEX-15G19-0226-SM-6PAL2	Adipose Tissue	Adipose - Subcutaneous	6.12691
GTEX-15G19-1126-SM-7KUEL	Adipose Tissue	Adipose - Visceral (Omentum)	6.07901
GTEX-15RIE-0126-SM-7KUF8	Adipose Tissue	Adipose - Visceral (Omentum)	5.93312
GTEX-15RIE-2326-SM-7KFSC	Adipose Tissue	Adipose - Subcutaneous	5.60001
GTEX-15SDE-2426-SM-7KFRC	Adipose Tissue	Adipose - Subcutaneous	5.68048
GTEX-15SHU-2326-SM-7KUMC	Adipose Tissue	Adipose - Visceral (Omentum)	4.73887
GTEX-15SKB-1626-SM-6PAL6	Adipose Tissue	Adipose - Visceral (Omentum)	6.17964
GTEX-15UKP-0526-SM-7KFRO	Adipose Tissue	Adipose - Subcutaneous	5.38498
GTEX-15UKP-1426-SM-7KUDX	Adipose Tissue	Adipose - Visceral (Omentum)	5.59504
GTEX-169BO-0426-SM-7EPI1	Adipose Tissue	Adipose - Visceral (Omentum)	5.55264
GTEX-169BO-1426-SM-9MQJT	Adipose Tissue	Adipose - Subcutaneous	5.50004
GTEX-16AAH-1526-SM-7LT9W	Adipose Tissue	Adipose - Visceral (Omentum)	5.97991
GTEX-16AAH-2026-SM-7LG5F	Adipose Tissue	Adipose - Subcutaneous	5.58056
GTEX-16BQI-0526-SM-6PAM8	Adipose Tissue	Adipose - Subcutaneous	6.00965
GTEX-16BQI-1126-SM-7KULF	Adipose Tissue	Adipose - Visceral (Omentum)	5.8356
GTEX-16GPK-0226-SM-7DUFI	Adipose Tissue	Adipose - Subcutaneous	5.57824
GTEX-16GPK-1326-SM-7KUE4	Adipose Tissue	Adipose - Visceral (Omentum)	5.81869
GTEX-16MT8-0526-SM-6PAM6	Adipose Tissue	Adipose - Subcutaneous	6.07608
GTEX-16MTA-1326-SM-6PALX	Adipose Tissue	Adipose - Visceral (Omentum)	5.65613
GTEX-16MTA-2126-SM-6PALC	Adipose Tissue	Adipose - Subcutaneous	5.85992
GTEX-16NGA-0526-SM-731AJ	Adipose Tissue	Adipose - Visceral (Omentum)	5.5542
GTEX-16NGA-1826-SM-7LG5L	Adipose Tissue	Adipose - Subcutaneous	5.32259
GTEX-16NPV-0626-SM-7IGOR	Adipose Tissue	Adipose - Visceral (Omentum)	6.11207
GTEX-16NPX-0326-SM-7EWDI	Adipose Tissue	Adipose - Subcutaneous	5.90594
GTEX-16NPX-1026-SM-6PAM7	Adipose Tissue	Adipose - Visceral (Omentum)	6.0937
GTEX-16XZY-2526-SM-7DHL2	Adipose Tissue	Adipose - Subcutaneous	5.62896
GTEX-16XZZ-0226-SM-7MGVJ	Adipose Tissue	Adipose - Subcutaneous	5.38402
GTEX-16XZZ-1626-SM-7KUEC	Adipose Tissue	Adipose - Visceral (Omentum)	6.00912
GTEX-16YQH-0226-SM-6PALD	Adipose Tissue	Adipose - Subcutaneous	5.97693
GTEX-178AV-0626-SM-6PAM1	Adipose Tissue	Adipose - Visceral (Omentum)	5.42922
GTEX-17EUY-0526-SM-7EWDE	Adipose Tissue	Adipose - Subcutaneous	5.59291
GTEX-17EVP-0426-SM-79OKG	Adipose Tissue	Adipose - Subcutaneous	5.99287
GTEX-17EVP-1426-SM-79OMN	Adipose Tissue	Adipose - Visceral (Omentum)	6.17147
GTEX-17EVQ-0626-SM-7KFTB	Adipose Tissue	Adipose - Visceral (Omentum)	6.5332
GTEX-17F96-0726-SM-793CB	Adipose Tissue	Adipose - Visceral (Omentum)	6.17377
GTEX-17F96-1726-SM-7IGMB	Adipose Tissue	Adipose - Subcutaneous	5.69511
GTEX-17F97-0426-SM-7LT9U	Adipose Tissue	Adipose - Subcutaneous	5.82483
GTEX-17F97-1226-SM-79OJT	Adipose Tissue	Adipose - Visceral (Omentum)	6.31608
GTEX-17F98-0326-SM-7DHLH	Adipose Tissue	Adipose - Visceral (Omentum)	5.94376
GTEX-17F98-1126-SM-79OJS	Adipose Tissue	Adipose - Subcutaneous	5.68068
GTEX-17F9E-1326-SM-7DHL4	Adipose Tissue	Adipose - Visceral (Omentum)	5.95352
GTEX-17F9Y-0326-SM-7IGLS	Adipose Tissue	Adipose - Subcutaneous	6.08844
GTEX-17F9Y-0726-SM-7LT9G	Adipose Tissue	Adipose - Visceral (Omentum)	5.74179
GTEX-17GQL-0826-SM-731AM	Adipose Tissue	Adipose - Visceral (Omentum)	5.98012
GTEX-17HG3-2326-SM-79OKH	Adipose Tissue	Adipose - Subcutaneous	5.76056
GTEX-17HGU-0326-SM-7DUER	Adipose Tissue	Adipose - Subcutaneous	5.73593
GTEX-17HGU-1726-SM-79OKM	Adipose Tissue	Adipose - Visceral (Omentum)	5.63409
GTEX-17HHE-1526-SM-793AS	Adipose Tissue	Adipose - Visceral (Omentum)	5.49677
GTEX-17HHE-1926-SM-7EPGW	Adipose Tissue	Adipose - Subcutaneous	5.64444
GTEX-17HHY-0226-SM-793BQ	Adipose Tissue	Adipose - Subcutaneous	5.95832
GTEX-17HHY-1026-SM-7LG5E	Adipose Tissue	Adipose - Visceral (Omentum)	5.79671
GTEX-17HII-0326-SM-7LG4X	Adipose Tissue	Adipose - Subcutaneous	5.55924
GTEX-17HII-0826-SM-7DUFH	Adipose Tissue	Adipose - Visceral (Omentum)	6.12885
GTEX-17JCI-1626-SM-7EPGZ	Adipose Tissue	Adipose - Visceral (Omentum)	6.1635
GTEX-17KNJ-0426-SM-718AK	Adipose Tissue	Adipose - Visceral (Omentum)	5.18034
GTEX-17KNJ-2226-SM-DKPOU	Adipose Tissue	Adipose - Subcutaneous	5.88909
GTEX-17MF6-0226-SM-7LG4G	Adipose Tissue	Adipose - Subcutaneous	5.90564
GTEX-17MF6-1326-SM-79ONE	Adipose Tissue	Adipose - Visceral (Omentum)	6.09053
GTEX-17MFQ-1126-SM-7LT9O	Adipose Tissue	Adipose - Visceral (Omentum)	6.21362
GTEX-17MFQ-1826-SM-7DHLS	Adipose Tissue	Adipose - Subcutaneous	5.81992
GTEX-183FY-0326-SM-793BY	Adipose Tissue	Adipose - Subcutaneous	5.56119
GTEX-183FY-1226-SM-7DHLK	Adipose Tissue	Adipose - Visceral (Omentum)	5.751
GTEX-183WM-0226-SM-7LT8T	Adipose Tissue	Adipose - Subcutaneous	6.41669
GTEX-18465-0226-SM-7LG5M	Adipose Tissue	Adipose - Subcutaneous	5.59398
GTEX-18465-1826-SM-731BB	Adipose Tissue	Adipose - Visceral (Omentum)	5.78138
GTEX-18A66-0326-SM-718BE	Adipose Tissue	Adipose - Subcutaneous	5.84133
GTEX-18A66-1926-SM-7LTAG	Adipose Tissue	Adipose - Visceral (Omentum)	5.70946
GTEX-18A67-0226-SM-7LG67	Adipose Tissue	Adipose - Subcutaneous	5.85679
GTEX-18A67-1326-SM-7LT8V	Adipose Tissue	Adipose - Visceral (Omentum)	5.8183
GTEX-18A6Q-0226-SM-718AS	Adipose Tissue	Adipose - Subcutaneous	5.99662
GTEX-18A6Q-1026-SM-7LT9S	Adipose Tissue	Adipose - Visceral (Omentum)	6.58061
GTEX-18A7A-0326-SM-731AT	Adipose Tissue	Adipose - Subcutaneous	5.8942
GTEX-18A7A-0926-SM-7LT8H	Adipose Tissue	Adipose - Visceral (Omentum)	5.80105
GTEX-18A7B-1226-SM-718AU	Adipose Tissue	Adipose - Visceral (Omentum)	5.91658
GTEX-18D9A-0726-SM-7LTA7	Adipose Tissue	Adipose - Visceral (Omentum)	5.52254
GTEX-18D9A-2026-SM-718BL	Adipose Tissue	Adipose - Subcutaneous	5.71403
GTEX-18D9B-1726-SM-7LTAP	Adipose Tissue	Adipose - Visceral (Omentum)	5.87101
GTEX-18D9U-0426-SM-731AN	Adipose Tissue	Adipose - Visceral (Omentum)	5.89324
GTEX-18D9U-0726-SM-7LG5J	Adipose Tissue	Adipose - Subcutaneous	5.0006
GTEX-18QFQ-0226-SM-731BQ	Adipose Tissue	Adipose - Subcutaneous	5.62074
GTEX-18QFQ-1326-SM-731CF	Adipose Tissue	Adipose - Visceral (Omentum)	5.86781
GTEX-1A32A-0226-SM-718B2	Adipose Tissue	Adipose - Subcutaneous	5.88818
GTEX-1A32A-0926-SM-718AB	Adipose Tissue	Adipose - Visceral (Omentum)	6.44602
GTEX-1A3MV-0626-SM-731CH	Adipose Tissue	Adipose - Visceral (Omentum)	6.08
GTEX-1A3MV-2126-SM-718BV	Adipose Tissue	Adipose - Subcutaneous	5.98761
GTEX-1A3MW-0226-SM-7939O	Adipose Tissue	Adipose - Subcutaneous	6.07718
GTEX-1A3MX-0226-SM-731C4	Adipose Tissue	Adipose - Subcutaneous	6.07395
GTEX-1A3MX-0826-SM-72D64	Adipose Tissue	Adipose - Visceral (Omentum)	6.15595
GTEX-1A8FM-0126-SM-7SB7P	Adipose Tissue	Adipose - Subcutaneous	6.11109
GTEX-1A8FM-2126-SM-7PC27	Adipose Tissue	Adipose - Visceral (Omentum)	5.85333
GTEX-1A8G6-0526-SM-7PC1E	Adipose Tissue	Adipose - Subcutaneous	5.7238
GTEX-1A8G6-2026-SM-73KYC	Adipose Tissue	Adipose - Visceral (Omentum)	5.45901
GTEX-1A8G7-0226-SM-731AS	Adipose Tissue	Adipose - Subcutaneous	5.75516
GTEX-1A8G7-1226-SM-73KYP	Adipose Tissue	Adipose - Visceral (Omentum)	6.12956
GTEX-1AMEY-0526-SM-72D62	Adipose Tissue	Adipose - Visceral (Omentum)	5.78817
GTEX-1AMEY-1426-SM-7939I	Adipose Tissue	Adipose - Subcutaneous	5.68998
GTEX-1AMFI-1026-SM-73KYM	Adipose Tissue	Adipose - Visceral (Omentum)	5.78592
GTEX-1AMFI-2126-SM-731BT	Adipose Tissue	Adipose - Subcutaneous	5.67148
GTEX-1AX8Z-1626-SM-73KWD	Adipose Tissue	Adipose - Visceral (Omentum)	5.73191
GTEX-1AX9I-0226-SM-7SB75	Adipose Tissue	Adipose - Subcutaneous	5.82891
GTEX-1AX9I-1726-SM-731BX	Adipose Tissue	Adipose - Visceral (Omentum)	6.03717
GTEX-1AX9J-0326-SM-73KXY	Adipose Tissue	Adipose - Subcutaneous	5.9403
GTEX-1AX9J-2226-SM-731CW	Adipose Tissue	Adipose - Visceral (Omentum)	5.81503
GTEX-1AX9K-0926-SM-7939G	Adipose Tissue	Adipose - Visceral (Omentum)	5.67515
GTEX-1AX9K-2426-SM-73KZ4	Adipose Tissue	Adipose - Subcutaneous	6.29564
GTEX-1AYCT-1126-SM-79OO8	Adipose Tissue	Adipose - Visceral (Omentum)	6.08946
GTEX-1AYCT-2226-SM-7SB98	Adipose Tissue	Adipose - Subcutaneous	5.78894
GTEX-1AYD5-0126-SM-7DUG5	Adipose Tissue	Adipose - Visceral (Omentum)	5.83374
GTEX-1AYD5-2326-SM-73KXF	Adipose Tissue	Adipose - Subcutaneous	6.08184
GTEX-1B8KE-0826-SM-72D6S	Adipose Tissue	Adipose - Visceral (Omentum)	5.95017
GTEX-1B8KE-2526-SM-73KYQ	Adipose Tissue	Adipose - Subcutaneous	5.75662
GTEX-1B8KZ-1026-SM-73KYN	Adipose Tissue	Adipose - Visceral (Omentum)	5.88831
GTEX-1B8KZ-1926-SM-7DUG8	Adipose Tissue	Adipose - Subcutaneous	5.81674
GTEX-1B8L1-0126-SM-9KNVS	Adipose Tissue	Adipose - Visceral (Omentum)	5.64022
GTEX-1B8L1-2626-SM-7SB77	Adipose Tissue	Adipose - Subcutaneous	5.18737
GTEX-1B8SF-0526-SM-7939F	Adipose Tissue	Adipose - Subcutaneous	5.89126
GTEX-1B8SF-1726-SM-73KZ5	Adipose Tissue	Adipose - Visceral (Omentum)	5.9871
GTEX-1B8SG-0226-SM-7939Q	Adipose Tissue	Adipose - Subcutaneous	5.62756
GTEX-1B8SG-1426-SM-7EWEM	Adipose Tissue	Adipose - Visceral (Omentum)	6.05719
GTEX-1B932-0226-SM-7PBYH	Adipose Tissue	Adipose - Subcutaneous	5.71226
GTEX-1B932-1726-SM-793A5	Adipose Tissue	Adipose - Visceral (Omentum)	5.89154
GTEX-1B933-0526-SM-7EPHM	Adipose Tissue	Adipose - Subcutaneous	5.91107
GTEX-1B933-1326-SM-7939U	Adipose Tissue	Adipose - Visceral (Omentum)	5.58124
GTEX-1B97I-0526-SM-73KXE	Adipose Tissue	Adipose - Visceral (Omentum)	5.5452
GTEX-1B97I-1726-SM-7939V	Adipose Tissue	Adipose - Subcutaneous	5.64327
GTEX-1B97J-1126-SM-7SB79	Adipose Tissue	Adipose - Visceral (Omentum)	5.94586
GTEX-1B996-0126-SM-7PBYF	Adipose Tissue	Adipose - Subcutaneous	5.99048
GTEX-1B996-1226-SM-73KWZ	Adipose Tissue	Adipose - Visceral (Omentum)	5.72127
GTEX-1BAJH-0426-SM-73KWY	Adipose Tissue	Adipose - Subcutaneous	5.70585
GTEX-1BAJH-2126-SM-7EWFB	Adipose Tissue	Adipose - Visceral (Omentum)	5.19472
GTEX-1C2JI-0826-SM-7EPHB	Adipose Tissue	Adipose - Visceral (Omentum)	5.33215
GTEX-1C2JI-2226-SM-7IGPJ	Adipose Tissue	Adipose - Subcutaneous	5.49612
GTEX-1C475-0326-SM-7SB8O	Adipose Tissue	Adipose - Visceral (Omentum)	5.95403
GTEX-1C475-1926-SM-7DUFV	Adipose Tissue	Adipose - Subcutaneous	5.57981
GTEX-1C4CL-0426-SM-7939N	Adipose Tissue	Adipose - Subcutaneous	5.50487
GTEX-1C64N-1326-SM-7SB7D	Adipose Tissue	Adipose - Visceral (Omentum)	5.84711
GTEX-1C64O-0226-SM-73KXB	Adipose Tissue	Adipose - Subcutaneous	5.85682
GTEX-1C6VQ-0226-SM-7P8S5	Adipose Tissue	Adipose - Subcutaneous	6.00046
GTEX-1C6VQ-1526-SM-73KU9	Adipose Tissue	Adipose - Visceral (Omentum)	6.11742
GTEX-1C6VR-1126-SM-7EPHD	Adipose Tissue	Adipose - Visceral (Omentum)	5.66815
GTEX-1C6VR-2626-SM-7MGX2	Adipose Tissue	Adipose - Subcutaneous	5.13305
GTEX-1C6VS-0426-SM-79OJV	Adipose Tissue	Adipose - Subcutaneous	6.2653
GTEX-1C6VS-1826-SM-73KXN	Adipose Tissue	Adipose - Visceral (Omentum)	5.88067
GTEX-1C6WA-0226-SM-7IGPO	Adipose Tissue	Adipose - Subcutaneous	5.81725
GTEX-1CAMQ-0126-SM-7SB7S	Adipose Tissue	Adipose - Subcutaneous	6.02976
GTEX-1CAMQ-1226-SM-7SB7E	Adipose Tissue	Adipose - Visceral (Omentum)	5.60454
GTEX-1CAMR-0326-SM-793AH	Adipose Tissue	Adipose - Visceral (Omentum)	6.46439
GTEX-1CAMR-1826-SM-7MXUJ	Adipose Tissue	Adipose - Subcutaneous	5.15888
GTEX-1CAMS-0326-SM-7PC35	Adipose Tissue	Adipose - Subcutaneous	5.59705
GTEX-1CAMS-0926-SM-7SB7F	Adipose Tissue	Adipose - Visceral (Omentum)	5.8291
GTEX-1CAV2-0226-SM-7IGPQ	Adipose Tissue	Adipose - Visceral (Omentum)	6.24597
GTEX-1CB4E-0826-SM-793CS	Adipose Tissue	Adipose - Visceral (Omentum)	6.05555
GTEX-1CB4E-1826-SM-7RHG8	Adipose Tissue	Adipose - Subcutaneous	5.99376
GTEX-1CB4F-0526-SM-9KNW2	Adipose Tissue	Adipose - Subcutaneous	5.94113
GTEX-1CB4F-1126-SM-79OLG	Adipose Tissue	Adipose - Visceral (Omentum)	5.2974
GTEX-1CB4G-0326-SM-7SB8R	Adipose Tissue	Adipose - Subcutaneous	5.74165
GTEX-1CB4G-2126-SM-7IGQ8	Adipose Tissue	Adipose - Visceral (Omentum)	5.69142
GTEX-1CB4H-0326-SM-9WG5G	Adipose Tissue	Adipose - Subcutaneous	5.56701
GTEX-1CB4I-0426-SM-7IGPR	Adipose Tissue	Adipose - Subcutaneous	5.48574
GTEX-1CB4I-0826-SM-7MGX1	Adipose Tissue	Adipose - Visceral (Omentum)	6.25217
GTEX-1CB4J-1126-SM-7PBY1	Adipose Tissue	Adipose - Subcutaneous	6.03122
GTEX-1E1VI-0226-SM-793CZ	Adipose Tissue	Adipose - Subcutaneous	5.84667
GTEX-1E1VI-1826-SM-9WG5J	Adipose Tissue	Adipose - Visceral (Omentum)	5.74833
GTEX-1E2YA-0226-SM-9MQLY	Adipose Tissue	Adipose - Subcutaneous	5.8156
GTEX-1EH9U-0226-SM-7PBY8	Adipose Tissue	Adipose - Subcutaneous	5.6038
GTEX-1EH9U-1326-SM-79OM3	Adipose Tissue	Adipose - Visceral (Omentum)	6.01442
GTEX-1EKGG-0126-SM-9YFLS	Adipose Tissue	Adipose - Subcutaneous	5.29461
GTEX-1EKGG-1426-SM-7PBY2	Adipose Tissue	Adipose - Visceral (Omentum)	5.33659
GTEX-1EMGI-0226-SM-9MQL1	Adipose Tissue	Adipose - Subcutaneous	5.53369
GTEX-1EMGI-0726-SM-7PBZ4	Adipose Tissue	Adipose - Visceral (Omentum)	5.91545
GTEX-1EN7A-1626-SM-79OLV	Adipose Tissue	Adipose - Visceral (Omentum)	6.2946
GTEX-1EU9M-0326-SM-7RHGF	Adipose Tissue	Adipose - Subcutaneous	5.57304
GTEX-1EU9M-1126-SM-793DE	Adipose Tissue	Adipose - Visceral (Omentum)	5.95941
GTEX-1EWIQ-0226-SM-793D3	Adipose Tissue	Adipose - Subcutaneous	5.83719
GTEX-1EWIQ-2526-SM-7EPIJ	Adipose Tissue	Adipose - Visceral (Omentum)	6.05017
GTEX-1EX96-1426-SM-7PBZ5	Adipose Tissue	Adipose - Subcutaneous	6.13931
GTEX-1F48J-0226-SM-7SB82	Adipose Tissue	Adipose - Subcutaneous	5.95179
GTEX-1F48J-1826-SM-7SB8T	Adipose Tissue	Adipose - Visceral (Omentum)	5.99389
GTEX-1F52S-0226-SM-7SB7U	Adipose Tissue	Adipose - Subcutaneous	5.71417
GTEX-1F52S-1326-SM-7SB6Q	Adipose Tissue	Adipose - Visceral (Omentum)	5.89445
GTEX-1F5PK-2526-SM-9MQKN	Adipose Tissue	Adipose - Subcutaneous	5.66865
GTEX-1F5PL-1326-SM-7SB83	Adipose Tissue	Adipose - Visceral (Omentum)	5.7503
GTEX-1F6I4-0226-SM-9MQMA	Adipose Tissue	Adipose - Subcutaneous	5.88954
GTEX-1F6I4-2126-SM-7PC2J	Adipose Tissue	Adipose - Visceral (Omentum)	5.47976
GTEX-1F6IF-2026-SM-7P8SE	Adipose Tissue	Adipose - Visceral (Omentum)	5.53416
GTEX-1F6RS-0226-SM-9MQKO	Adipose Tissue	Adipose - Subcutaneous	5.90297
GTEX-1F75A-0226-SM-7PC2K	Adipose Tissue	Adipose - Subcutaneous	5.91841
GTEX-1F75B-1226-SM-7MXTW	Adipose Tissue	Adipose - Visceral (Omentum)	5.9145
GTEX-1F75I-0426-SM-7PC3S	Adipose Tissue	Adipose - Subcutaneous	5.38915
GTEX-1F75I-1026-SM-7SB8B	Adipose Tissue	Adipose - Visceral (Omentum)	5.73305
GTEX-1F75W-0226-SM-9JGGP	Adipose Tissue	Adipose - Subcutaneous	6.15886
GTEX-1F88E-0526-SM-7SB8J	Adipose Tissue	Adipose - Subcutaneous	5.96152
GTEX-1F88F-2626-SM-9WG5K	Adipose Tissue	Adipose - Subcutaneous	5.10937
GTEX-1FIGZ-1626-SM-7SB8L	Adipose Tissue	Adipose - Subcutaneous	5.81625
GTEX-1GF9U-1226-SM-ARL9I	Adipose Tissue	Adipose - Visceral (Omentum)	5.6144
GTEX-1GF9V-0226-SM-9MQKA	Adipose Tissue	Adipose - Subcutaneous	5.70896
GTEX-1GF9V-1126-SM-9MQM7	Adipose Tissue	Adipose - Visceral (Omentum)	6.06644
GTEX-1GF9W-1026-SM-7SB8X	Adipose Tissue	Adipose - Visceral (Omentum)	5.84974
GTEX-1GF9X-0926-SM-7PC2X	Adipose Tissue	Adipose - Visceral (Omentum)	5.86442
GTEX-1GF9X-1926-SM-ADEIC	Adipose Tissue	Adipose - Subcutaneous	5.73991
GTEX-1GL5R-0726-SM-9MQL5	Adipose Tissue	Adipose - Visceral (Omentum)	6.07368
GTEX-1GMR2-0226-SM-9JGHO	Adipose Tissue	Adipose - Visceral (Omentum)	5.58942
GTEX-1GMR2-2526-SM-9MQKW	Adipose Tissue	Adipose - Subcutaneous	5.74624
GTEX-1GMR3-0826-SM-9WYT4	Adipose Tissue	Adipose - Visceral (Omentum)	6.11942
GTEX-1GMR3-2026-SM-9MQLG	Adipose Tissue	Adipose - Subcutaneous	5.77983
GTEX-1GMR8-0226-SM-9YFL3	Adipose Tissue	Adipose - Subcutaneous	5.70131
GTEX-1GMRU-0226-SM-9YFLW	Adipose Tissue	Adipose - Subcutaneous	5.85423
GTEX-1GMRU-0726-SM-7PBZH	Adipose Tissue	Adipose - Visceral (Omentum)	6.21534
GTEX-1GN1U-0226-SM-9YFLQ	Adipose Tissue	Adipose - Subcutaneous	5.39843
GTEX-1GN1U-0726-SM-9MQKL	Adipose Tissue	Adipose - Visceral (Omentum)	6.10466
GTEX-1GN1V-0226-SM-9WYTN	Adipose Tissue	Adipose - Subcutaneous	5.58993
GTEX-1GN1W-0626-SM-9MQK3	Adipose Tissue	Adipose - Subcutaneous	5.71431
GTEX-1GN1W-1226-SM-9MQLW	Adipose Tissue	Adipose - Visceral (Omentum)	5.00732
GTEX-1GN2E-0326-SM-COH3C	Adipose Tissue	Adipose - Subcutaneous	6.02501
GTEX-1GN73-0326-SM-9KNTW	Adipose Tissue	Adipose - Subcutaneous	5.50534
GTEX-1GN73-0626-SM-7PC3I	Adipose Tissue	Adipose - Visceral (Omentum)	6.1376
GTEX-1GPI7-0226-SM-9MQKB	Adipose Tissue	Adipose - Subcutaneous	5.58769
GTEX-1GPI7-0826-SM-9JGG7	Adipose Tissue	Adipose - Visceral (Omentum)	5.77634
GTEX-1GTWX-0226-SM-9YFLL	Adipose Tissue	Adipose - Subcutaneous	5.96148
GTEX-1GTWX-1526-SM-9MQLF	Adipose Tissue	Adipose - Visceral (Omentum)	6.40623
GTEX-1GZ2Q-0326-SM-9WG6N	Adipose Tissue	Adipose - Subcutaneous	5.73287
GTEX-1GZ2Q-1226-SM-9MQM8	Adipose Tissue	Adipose - Visceral (Omentum)	6.0758
GTEX-1GZ4H-0926-SM-9WG6Y	Adipose Tissue	Adipose - Visceral (Omentum)	5.43376
GTEX-1GZ4H-1826-SM-9MQLE	Adipose Tissue	Adipose - Subcutaneous	5.62806
GTEX-1GZ4I-0226-SM-7RHHO	Adipose Tissue	Adipose - Subcutaneous	6.09063
GTEX-1GZ4I-2326-SM-9YFMO	Adipose Tissue	Adipose - Visceral (Omentum)	5.29555
GTEX-1H11D-1126-SM-9YFM5	Adipose Tissue	Adipose - Visceral (Omentum)	5.00565
GTEX-1H1CY-0826-SM-9WYTU	Adipose Tissue	Adipose - Visceral (Omentum)	5.67746
GTEX-1H1CY-2626-SM-9MQKJ	Adipose Tissue	Adipose - Subcutaneous	5.71396
GTEX-1H1DE-0826-SM-ARU8V	Adipose Tissue	Adipose - Visceral (Omentum)	5.07617
GTEX-1H1DE-2026-SM-9WG6Q	Adipose Tissue	Adipose - Subcutaneous	5.27901
GTEX-1H1DF-0226-SM-ARL9A	Adipose Tissue	Adipose - Subcutaneous	6.38476
GTEX-1H1DF-1426-SM-9YFMC	Adipose Tissue	Adipose - Visceral (Omentum)	6.03409
GTEX-1H1DG-2026-SM-9QEIV	Adipose Tissue	Adipose - Visceral (Omentum)	6.04989
GTEX-1H1E6-1126-SM-9JGGV	Adipose Tissue	Adipose - Visceral (Omentum)	6.12243
GTEX-1H1E6-2026-SM-9KNVK	Adipose Tissue	Adipose - Subcutaneous	5.27906
GTEX-1H1ZS-0526-SM-9WG5L	Adipose Tissue	Adipose - Subcutaneous	5.4334
GTEX-1H1ZS-1326-SM-9WG74	Adipose Tissue	Adipose - Visceral (Omentum)	6.15105
GTEX-1H23P-0226-SM-9YFLO	Adipose Tissue	Adipose - Subcutaneous	5.9112
GTEX-1H23P-1726-SM-A9SMN	Adipose Tissue	Adipose - Visceral (Omentum)	5.9251
GTEX-1H2FU-0226-SM-9YFKO	Adipose Tissue	Adipose - Subcutaneous	5.59777
GTEX-1H2FU-1426-SM-9WPO6	Adipose Tissue	Adipose - Visceral (Omentum)	5.93845
GTEX-1H3O1-0526-SM-9MQLS	Adipose Tissue	Adipose - Subcutaneous	5.56749
GTEX-1H3VE-0226-SM-9WYST	Adipose Tissue	Adipose - Subcutaneous	5.95348
GTEX-1H3VE-1926-SM-9YFL4	Adipose Tissue	Adipose - Visceral (Omentum)	5.95784
GTEX-1H3VY-0226-SM-9YFMF	Adipose Tissue	Adipose - Subcutaneous	5.72088
GTEX-1H4P4-0226-SM-9YFKT	Adipose Tissue	Adipose - Subcutaneous	5.34061
GTEX-1H4P4-0326-SM-9WYTD	Adipose Tissue	Adipose - Visceral (Omentum)	5.83639
GTEX-1HB9E-0426-SM-CNPPV	Adipose Tissue	Adipose - Subcutaneous	6.04708
GTEX-1HB9E-0526-SM-ARZNM	Adipose Tissue	Adipose - Visceral (Omentum)	6.49657
GTEX-1HBPH-0526-SM-9YFMN	Adipose Tissue	Adipose - Subcutaneous	5.95579
GTEX-1HBPH-2226-SM-9WYSO	Adipose Tissue	Adipose - Visceral (Omentum)	5.70424
GTEX-1HBPI-1426-SM-B2LW7	Adipose Tissue	Adipose - Subcutaneous	5.46985
GTEX-1HBPI-1826-SM-ADEHE	Adipose Tissue	Adipose - Visceral (Omentum)	4.88326
GTEX-1HBPM-0326-SM-CMKGR	Adipose Tissue	Adipose - Subcutaneous	5.72705
GTEX-1HBPN-1526-SM-9WYSB	Adipose Tissue	Adipose - Visceral (Omentum)	5.36633
GTEX-1HC8U-0926-SM-A9G3L	Adipose Tissue	Adipose - Visceral (Omentum)	5.43131
GTEX-1HCU6-0226-SM-CGQES	Adipose Tissue	Adipose - Subcutaneous	5.39214
GTEX-1HCU6-1626-SM-CMKGW	Adipose Tissue	Adipose - Visceral (Omentum)	6.15534
GTEX-1HCU7-0326-SM-CMKGI	Adipose Tissue	Adipose - Subcutaneous	5.89344
GTEX-1HCU7-2026-SM-A9G2B	Adipose Tissue	Adipose - Visceral (Omentum)	5.8404
GTEX-1HCU8-0726-SM-ADEIR	Adipose Tissue	Adipose - Subcutaneous	6.06741
GTEX-1HCU8-1126-SM-CM2SA	Adipose Tissue	Adipose - Visceral (Omentum)	5.93357
GTEX-1HCU9-0626-SM-ACKW6	Adipose Tissue	Adipose - Visceral (Omentum)	5.37903
GTEX-1HCUA-0926-SM-ADEIX	Adipose Tissue	Adipose - Visceral (Omentum)	5.90196
GTEX-1HCUA-2226-SM-ADEHF	Adipose Tissue	Adipose - Subcutaneous	5.55943
GTEX-1HCVE-0226-SM-CGQEV	Adipose Tissue	Adipose - Subcutaneous	5.92228
GTEX-1HFI6-0326-SM-ADEI5	Adipose Tissue	Adipose - Subcutaneous	5.53891
GTEX-1HFI6-1726-SM-CGQFH	Adipose Tissue	Adipose - Visceral (Omentum)	5.99443
GTEX-1HFI7-0726-SM-ACKVN	Adipose Tissue	Adipose - Visceral (Omentum)	5.74352
GTEX-1HFI7-2026-SM-CGQFR	Adipose Tissue	Adipose - Subcutaneous	5.74266
GTEX-1HGF4-0226-SM-CNNQL	Adipose Tissue	Adipose - Visceral (Omentum)	5.67837
GTEX-1HGF4-2526-SM-ADEIZ	Adipose Tissue	Adipose - Subcutaneous	5.66772
GTEX-1HKZK-1726-SM-ADEJ9	Adipose Tissue	Adipose - Visceral (Omentum)	5.78335
GTEX-1HR98-0226-SM-CGQEK	Adipose Tissue	Adipose - Subcutaneous	6.02845
GTEX-1HR9M-0226-SM-COH3E	Adipose Tissue	Adipose - Subcutaneous	6.02818
GTEX-1HR9M-1426-SM-A9SMB	Adipose Tissue	Adipose - Visceral (Omentum)	5.78419
GTEX-1HSEH-0226-SM-ACKVV	Adipose Tissue	Adipose - Subcutaneous	5.72397
GTEX-1HSEH-1326-SM-ADEI1	Adipose Tissue	Adipose - Visceral (Omentum)	5.74019
GTEX-1HSGN-0126-SM-CGQFU	Adipose Tissue	Adipose - Subcutaneous	5.9724
GTEX-1HSGN-1926-SM-CMKGS	Adipose Tissue	Adipose - Visceral (Omentum)	5.97845
GTEX-1HSKV-0326-SM-ADEJC	Adipose Tissue	Adipose - Subcutaneous	5.59892
GTEX-1HSKV-1926-SM-CNPPN	Adipose Tissue	Adipose - Visceral (Omentum)	5.63078
GTEX-1HSMO-0226-SM-CGQEZ	Adipose Tissue	Adipose - Subcutaneous	6.00722
GTEX-1HSMO-1426-SM-CNNQN	Adipose Tissue	Adipose - Visceral (Omentum)	5.99094
GTEX-1HSMP-0226-SM-CGQFI	Adipose Tissue	Adipose - Subcutaneous	5.70061
GTEX-1HSMP-1126-SM-B2LXJ	Adipose Tissue	Adipose - Visceral (Omentum)	6.0802
GTEX-1HSMQ-1026-SM-ADEHU	Adipose Tissue	Adipose - Visceral (Omentum)	5.87518
GTEX-1HSMQ-1426-SM-ADEHT	Adipose Tissue	Adipose - Subcutaneous	5.82128
GTEX-1HT8W-0226-SM-CMKGT	Adipose Tissue	Adipose - Subcutaneous	5.60248
GTEX-1HT8W-0726-SM-A9SLB	Adipose Tissue	Adipose - Visceral (Omentum)	5.7028
GTEX-1HUB1-0326-SM-A9SKQ	Adipose Tissue	Adipose - Subcutaneous	5.77172
GTEX-1HUB1-1526-SM-CGQF6	Adipose Tissue	Adipose - Visceral (Omentum)	5.45486
GTEX-1I19N-0426-SM-ACKVY	Adipose Tissue	Adipose - Subcutaneous	5.80783
GTEX-1I19N-1026-SM-A96TT	Adipose Tissue	Adipose - Visceral (Omentum)	5.97857
GTEX-1I1CD-0226-SM-CM2TL	Adipose Tissue	Adipose - Subcutaneous	5.83935
GTEX-1I1CD-1026-SM-COH3G	Adipose Tissue	Adipose - Visceral (Omentum)	5.80326
GTEX-1I1GP-1426-SM-ACKVZ	Adipose Tissue	Adipose - Visceral (Omentum)	5.53211
GTEX-1I1GP-2326-SM-CGQFL	Adipose Tissue	Adipose - Subcutaneous	5.62188
GTEX-1I1GQ-0226-SM-COH3I	Adipose Tissue	Adipose - Subcutaneous	5.61082
GTEX-1I1GQ-1026-SM-CNNQS	Adipose Tissue	Adipose - Visceral (Omentum)	6.04027
GTEX-1I1GR-0226-SM-CMKHQ	Adipose Tissue	Adipose - Subcutaneous	5.56674
GTEX-1I1GR-1726-SM-COH39	Adipose Tissue	Adipose - Visceral (Omentum)	5.87615
GTEX-1I1GS-0226-SM-B2LVX	Adipose Tissue	Adipose - Subcutaneous	6.07326
GTEX-1I1GS-0926-SM-A9SL5	Adipose Tissue	Adipose - Visceral (Omentum)	6.09592
GTEX-1I1GT-0526-SM-CGQEQ	Adipose Tissue	Adipose - Subcutaneous	5.62202
GTEX-1I1GT-1326-SM-ACKWB	Adipose Tissue	Adipose - Visceral (Omentum)	6.11583
GTEX-1I1GU-0626-SM-CMKHR	Adipose Tissue	Adipose - Visceral (Omentum)	6.10272
GTEX-1I1GU-2326-SM-CGQFB	Adipose Tissue	Adipose - Subcutaneous	5.68298
GTEX-1I1GV-0426-SM-ARZLX	Adipose Tissue	Adipose - Subcutaneous	5.89293
GTEX-1I1HK-0226-SM-COH4A	Adipose Tissue	Adipose - Subcutaneous	5.73874
GTEX-1I4MK-0726-SM-ACKWC	Adipose Tissue	Adipose - Visceral (Omentum)	5.73396
GTEX-1I4MK-2026-SM-B2LVR	Adipose Tissue	Adipose - Subcutaneous	5.64638
GTEX-1I6K6-0226-SM-ADEID	Adipose Tissue	Adipose - Subcutaneous	6.01223
GTEX-1I6K6-1526-SM-CGQFC	Adipose Tissue	Adipose - Visceral (Omentum)	5.81469
GTEX-1I6K7-0226-SM-CJI46	Adipose Tissue	Adipose - Subcutaneous	5.87861
GTEX-1I6K7-1826-SM-CGQFO	Adipose Tissue	Adipose - Visceral (Omentum)	5.70121
GTEX-1ICG6-1726-SM-ARU7K	Adipose Tissue	Adipose - Visceral (Omentum)	5.71367
GTEX-1ICG6-2626-SM-CGQG1	Adipose Tissue	Adipose - Subcutaneous	5.32201
GTEX-1ICLY-0226-SM-ARL7R	Adipose Tissue	Adipose - Subcutaneous	5.90317
GTEX-1ICLY-1426-SM-CJI48	Adipose Tissue	Adipose - Visceral (Omentum)	6.42777
GTEX-1ICLZ-0226-SM-CKZPP	Adipose Tissue	Adipose - Subcutaneous	6.46073
GTEX-1ICLZ-1626-SM-CE6SS	Adipose Tissue	Adipose - Visceral (Omentum)	6.1157
GTEX-1IDFM-0226-SM-CMKFX	Adipose Tissue	Adipose - Subcutaneous	6.01515
GTEX-1IDJC-0226-SM-CMKG2	Adipose Tissue	Adipose - Visceral (Omentum)	6.1182
GTEX-1IDJD-0926-SM-ACKWW	Adipose Tissue	Adipose - Visceral (Omentum)	5.66851
GTEX-1IDJD-1226-SM-CM2TP	Adipose Tissue	Adipose - Subcutaneous	6.21739
GTEX-1IDJF-0226-SM-CMKGE	Adipose Tissue	Adipose - Subcutaneous	5.91459
GTEX-1IDJF-1726-SM-A9SLL	Adipose Tissue	Adipose - Visceral (Omentum)	6.08977
GTEX-1IDJH-1626-SM-A9SLP	Adipose Tissue	Adipose - Visceral (Omentum)	5.38611
GTEX-1IDJI-0926-SM-ACKWZ	Adipose Tissue	Adipose - Visceral (Omentum)	5.9748
GTEX-1IDJU-0926-SM-ARL88	Adipose Tissue	Adipose - Visceral (Omentum)	5.65562
GTEX-1IDJU-2526-SM-CMKGF	Adipose Tissue	Adipose - Subcutaneous	5.29234
GTEX-1IE54-0226-SM-CMKHX	Adipose Tissue	Adipose - Subcutaneous	5.82638
GTEX-1IE54-1426-SM-CL53C	Adipose Tissue	Adipose - Visceral (Omentum)	5.80735
GTEX-1IGQW-0226-SM-COH43	Adipose Tissue	Adipose - Subcutaneous	5.73949
GTEX-1IKJJ-0226-SM-COH3T	Adipose Tissue	Adipose - Subcutaneous	5.86929
GTEX-1IKK5-0526-SM-CMKGG	Adipose Tissue	Adipose - Subcutaneous	5.77941
GTEX-1IKK5-0826-SM-ACKWN	Adipose Tissue	Adipose - Visceral (Omentum)	5.80246
GTEX-1IKOE-1726-SM-CNNQ6	Adipose Tissue	Adipose - Visceral (Omentum)	5.93634
GTEX-1IL2U-0326-SM-CE6T9	Adipose Tissue	Adipose - Subcutaneous	5.8957
GTEX-1IL2U-2726-SM-C1YSG	Adipose Tissue	Adipose - Visceral (Omentum)	5.64054
GTEX-1IL2V-0226-SM-CMKI2	Adipose Tissue	Adipose - Subcutaneous	5.67614
GTEX-1IOXB-0226-SM-CMKHY	Adipose Tissue	Adipose - Subcutaneous	5.67665
GTEX-1IY9M-0226-SM-CMKHP	Adipose Tissue	Adipose - Subcutaneous	5.67883
GTEX-1IY9M-1226-SM-ACKX1	Adipose Tissue	Adipose - Visceral (Omentum)	5.63911
GTEX-1J1OQ-0326-SM-CYPTJ	Adipose Tissue	Adipose - Subcutaneous	5.6065
GTEX-1J1OQ-1526-SM-CJI4E	Adipose Tissue	Adipose - Visceral (Omentum)	6.14625
GTEX-1J1R8-0526-SM-ACKWO	Adipose Tissue	Adipose - Visceral (Omentum)	5.53245
GTEX-1J1R8-2226-SM-ARZMP	Adipose Tissue	Adipose - Subcutaneous	5.77196
GTEX-1J8EW-0226-SM-CYPSW	Adipose Tissue	Adipose - Subcutaneous	5.77181
GTEX-1J8EW-1526-SM-CMKFZ	Adipose Tissue	Adipose - Visceral (Omentum)	5.32779
GTEX-1J8JJ-0326-SM-CMKG6	Adipose Tissue	Adipose - Subcutaneous	5.69255
GTEX-1J8Q2-2226-SM-CM2TZ	Adipose Tissue	Adipose - Visceral (Omentum)	5.86507
GTEX-1J8Q3-1526-SM-CMKGB	Adipose Tissue	Adipose - Subcutaneous	5.94764
GTEX-1J8QM-2326-SM-CYPSL	Adipose Tissue	Adipose - Subcutaneous	5.50648
GTEX-1JJ6O-0226-SM-E6CI9	Adipose Tissue	Adipose - Subcutaneous	5.50729
GTEX-1JJ6O-2826-SM-CNNP7	Adipose Tissue	Adipose - Visceral (Omentum)	5.99108
GTEX-1JJE9-1226-SM-CNPOI	Adipose Tissue	Adipose - Subcutaneous	5.71726
GTEX-1JJE9-1526-SM-CM2RR	Adipose Tissue	Adipose - Visceral (Omentum)	5.66748
GTEX-1JJEA-0226-SM-COH2X	Adipose Tissue	Adipose - Subcutaneous	5.2716
GTEX-1JK1U-2126-SM-CNPOU	Adipose Tissue	Adipose - Subcutaneous	5.554
GTEX-1JKYN-0526-SM-CGQG3	Adipose Tissue	Adipose - Visceral (Omentum)	6.31617
GTEX-1JKYN-1226-SM-CGQG8	Adipose Tissue	Adipose - Subcutaneous	5.83143
GTEX-1JKYR-0226-SM-CNPOK	Adipose Tissue	Adipose - Subcutaneous	6.06674
GTEX-1JKYR-1226-SM-CM2S7	Adipose Tissue	Adipose - Visceral (Omentum)	5.48603
GTEX-1JMLX-0126-SM-CMKG9	Adipose Tissue	Adipose - Subcutaneous	5.68756
GTEX-1JMLX-1026-SM-D3L8U	Adipose Tissue	Adipose - Visceral (Omentum)	5.61229
GTEX-1JMPY-0326-SM-CM2S2	Adipose Tissue	Adipose - Visceral (Omentum)	5.89841
GTEX-1JMPY-1426-SM-ARL8Z	Adipose Tissue	Adipose - Subcutaneous	5.72844
GTEX-1JMQI-1026-SM-COH2U	Adipose Tissue	Adipose - Visceral (Omentum)	5.79338
GTEX-1JMQI-2026-SM-CMKGP	Adipose Tissue	Adipose - Subcutaneous	5.60887
GTEX-1JMQJ-1926-SM-D4P3A	Adipose Tissue	Adipose - Visceral (Omentum)	5.92977
GTEX-1JMQK-0126-SM-CM2S3	Adipose Tissue	Adipose - Subcutaneous	5.54726
GTEX-1JMQK-1326-SM-CNPOR	Adipose Tissue	Adipose - Visceral (Omentum)	6.24772
GTEX-1JMQL-0326-SM-CNPP6	Adipose Tissue	Adipose - Subcutaneous	6.18783
GTEX-1JN1M-0126-SM-D4P23	Adipose Tissue	Adipose - Subcutaneous	6.2902
GTEX-1JN6P-0226-SM-COH34	Adipose Tissue	Adipose - Subcutaneous	5.98565
GTEX-1JN6P-1626-SM-CYPSV	Adipose Tissue	Adipose - Visceral (Omentum)	6.13966
GTEX-1JN76-0226-SM-CMKGO	Adipose Tissue	Adipose - Subcutaneous	5.65596
GTEX-1JN76-1026-SM-ARZNI	Adipose Tissue	Adipose - Visceral (Omentum)	6.22834
GTEX-1K2DA-1126-SM-CGQGG	Adipose Tissue	Adipose - Visceral (Omentum)	5.41392
GTEX-1K2DA-2126-SM-CGQGL	Adipose Tissue	Adipose - Subcutaneous	5.16558
GTEX-1K2DU-0726-SM-DIPF7	Adipose Tissue	Adipose - Visceral (Omentum)	6.25807
GTEX-1K9T9-0226-SM-E9U6K	Adipose Tissue	Adipose - Subcutaneous	5.51983
GTEX-1K9T9-1626-SM-DIPFS	Adipose Tissue	Adipose - Visceral (Omentum)	6.15319
GTEX-1KAFJ-0826-SM-CYPTF	Adipose Tissue	Adipose - Visceral (Omentum)	6.07282
GTEX-1KAFJ-2426-SM-D4P32	Adipose Tissue	Adipose - Subcutaneous	5.87889
GTEX-1KANA-0826-SM-D3L9J	Adipose Tissue	Adipose - Subcutaneous	5.22504
GTEX-1KANA-1426-SM-CY8IF	Adipose Tissue	Adipose - Visceral (Omentum)	6.22852
GTEX-1KANB-2426-SM-EV7BE	Adipose Tissue	Adipose - Visceral (Omentum)	5.46768
GTEX-1KANC-0526-SM-D4P3T	Adipose Tissue	Adipose - Visceral (Omentum)	6.01235
GTEX-1KD4Q-1426-SM-D4P3K	Adipose Tissue	Adipose - Visceral (Omentum)	5.92914
GTEX-1KD5A-0326-SM-D5OVD	Adipose Tissue	Adipose - Subcutaneous	6.10628
GTEX-1KD5A-1326-SM-CYPTB	Adipose Tissue	Adipose - Visceral (Omentum)	6.21556
GTEX-1KWVE-0226-SM-E9TKK	Adipose Tissue	Adipose - Visceral (Omentum)	5.23593
GTEX-1KWVE-1326-SM-E6CJ1	Adipose Tissue	Adipose - Subcutaneous	5.5887
GTEX-1KXAM-0526-SM-DKPQN	Adipose Tissue	Adipose - Visceral (Omentum)	6.07885
GTEX-1KXAM-2326-SM-CYPTD	Adipose Tissue	Adipose - Subcutaneous	6.14862
GTEX-1L5NE-1726-SM-DHXKX	Adipose Tissue	Adipose - Visceral (Omentum)	5.4036
GTEX-1L5NE-2626-SM-E9U6P	Adipose Tissue	Adipose - Subcutaneous	5.29535
GTEX-1LB8K-0326-SM-E9TJC	Adipose Tissue	Adipose - Subcutaneous	5.90384
GTEX-1LBAC-0226-SM-DHXJZ	Adipose Tissue	Adipose - Subcutaneous	6.03336
GTEX-1LBAC-1026-SM-CXKYA	Adipose Tissue	Adipose - Visceral (Omentum)	5.92015
GTEX-1LG7Y-0426-SM-DKPQB	Adipose Tissue	Adipose - Subcutaneous	5.82335
GTEX-1LG7Y-1126-SM-CYPTE	Adipose Tissue	Adipose - Visceral (Omentum)	5.90768
GTEX-1LG7Z-0226-SM-E6CIG	Adipose Tissue	Adipose - Visceral (Omentum)	5.9239
GTEX-1LG7Z-2026-SM-DLHBP	Adipose Tissue	Adipose - Subcutaneous	5.71088
GTEX-1LGOU-0826-SM-DHXKL	Adipose Tissue	Adipose - Visceral (Omentum)	5.63664
GTEX-1LGOU-2226-SM-E9U56	Adipose Tissue	Adipose - Subcutaneous	5.55599
GTEX-1LGRB-0526-SM-COH3A	Adipose Tissue	Adipose - Visceral (Omentum)	5.95539
GTEX-1LGRB-2426-SM-CNPP3	Adipose Tissue	Adipose - Subcutaneous	5.70725
GTEX-1LH75-1026-SM-EWROK	Adipose Tissue	Adipose - Visceral (Omentum)	6.44953
GTEX-1LH75-2526-SM-E9U5A	Adipose Tissue	Adipose - Subcutaneous	5.88731
GTEX-1LKK1-1526-SM-EVYCO	Adipose Tissue	Adipose - Visceral (Omentum)	5.87057
GTEX-1LSNL-0526-SM-DIPFI	Adipose Tissue	Adipose - Subcutaneous	5.75379
GTEX-1LSNL-1426-SM-E6CJ9	Adipose Tissue	Adipose - Visceral (Omentum)	5.37055
GTEX-1LSNM-0626-SM-DIPG7	Adipose Tissue	Adipose - Visceral (Omentum)	5.67498
GTEX-1LSNM-2026-SM-E6CIJ	Adipose Tissue	Adipose - Subcutaneous	5.45864
GTEX-1LSVX-0126-SM-EVYCY	Adipose Tissue	Adipose - Subcutaneous	5.98066
GTEX-1LSVX-1326-SM-DIPET	Adipose Tissue	Adipose - Visceral (Omentum)	6.71711
GTEX-1LVA9-0226-SM-E9U5N	Adipose Tissue	Adipose - Subcutaneous	5.93644
GTEX-1LVAM-1026-SM-DIPFK	Adipose Tissue	Adipose - Visceral (Omentum)	4.82739
GTEX-1LVAN-0126-SM-COH4H	Adipose Tissue	Adipose - Subcutaneous	5.93912
GTEX-1LVAN-0926-SM-CNNQ2	Adipose Tissue	Adipose - Visceral (Omentum)	5.97802
GTEX-1LVAO-0226-SM-E9U6O	Adipose Tissue	Adipose - Subcutaneous	5.95152
GTEX-1LVAO-2126-SM-DIPGA	Adipose Tissue	Adipose - Visceral (Omentum)	6.08264
GTEX-1M5QR-2126-SM-DKPQM	Adipose Tissue	Adipose - Subcutaneous	6.02164
GTEX-1MA7W-0526-SM-E6CIN	Adipose Tissue	Adipose - Visceral (Omentum)	5.43927
GTEX-1MA7W-1926-SM-E6CIO	Adipose Tissue	Adipose - Subcutaneous	5.4094
GTEX-1MA7X-1026-SM-DKPQ8	Adipose Tissue	Adipose - Visceral (Omentum)	5.8747
GTEX-1MA7X-2126-SM-E6CIX	Adipose Tissue	Adipose - Subcutaneous	5.75381
GTEX-1MCC2-0626-SM-DKPQI	Adipose Tissue	Adipose - Visceral (Omentum)	5.66089
GTEX-1MCC2-2326-SM-E9U5G	Adipose Tissue	Adipose - Subcutaneous	5.55258
GTEX-1MCQQ-1426-SM-E6CJA	Adipose Tissue	Adipose - Visceral (Omentum)	6.18439
GTEX-1MCYP-1826-SM-E9J2Q	Adipose Tissue	Adipose - Subcutaneous	5.56594
GTEX-1MGNQ-0226-SM-EVYCK	Adipose Tissue	Adipose - Subcutaneous	5.47499
GTEX-1MJK2-0526-SM-DTXE6	Adipose Tissue	Adipose - Subcutaneous	5.70688
GTEX-1MJK3-0626-SM-E6CJB	Adipose Tissue	Adipose - Visceral (Omentum)	5.84878
GTEX-1MUQO-0526-SM-E9J31	Adipose Tissue	Adipose - Subcutaneous	5.70071
GTEX-1MUQO-0826-SM-EVYCZ	Adipose Tissue	Adipose - Visceral (Omentum)	5.89827
GTEX-1N2DV-0626-SM-E9U5H	Adipose Tissue	Adipose - Visceral (Omentum)	5.8944
GTEX-1N2DW-0326-SM-E9TK3	Adipose Tissue	Adipose - Subcutaneous	5.84396
GTEX-1N2DW-0726-SM-DTX97	Adipose Tissue	Adipose - Visceral (Omentum)	5.92762
GTEX-1N2EE-1526-SM-DTXE9	Adipose Tissue	Adipose - Visceral (Omentum)	5.95667
GTEX-1N2EF-0626-SM-E9J32	Adipose Tissue	Adipose - Subcutaneous	5.62583
GTEX-1N2EF-0926-SM-E8VNW	Adipose Tissue	Adipose - Visceral (Omentum)	6.20628
GTEX-1NHNU-1126-SM-E9J2C	Adipose Tissue	Adipose - Subcutaneous	6.15872
GTEX-1NV5F-2526-SM-EXUSK	Adipose Tissue	Adipose - Visceral (Omentum)	6.13099
GTEX-1O9I2-1326-SM-E6CQD	Adipose Tissue	Adipose - Visceral (Omentum)	6.41064
GTEX-1OFPY-0826-SM-DTX8P	Adipose Tissue	Adipose - Visceral (Omentum)	5.93151
GTEX-1OFPY-2326-SM-E8VNU	Adipose Tissue	Adipose - Subcutaneous	6.05442
GTEX-1OJC3-1326-SM-E9J3D	Adipose Tissue	Adipose - Visceral (Omentum)	5.62877
GTEX-1OJC4-1726-SM-EXUSV	Adipose Tissue	Adipose - Subcutaneous	6.05484
GTEX-1OKEX-0926-SM-E8VNJ	Adipose Tissue	Adipose - Visceral (Omentum)	5.67563
GTEX-1P4AB-1226-SM-DTXET	Adipose Tissue	Adipose - Visceral (Omentum)	5.8916
GTEX-1PBJI-0426-SM-E8VNM	Adipose Tissue	Adipose - Subcutaneous	5.77294
GTEX-1PBJI-1326-SM-E9J2V	Adipose Tissue	Adipose - Visceral (Omentum)	6.0292
GTEX-1PDJ9-0426-SM-E9J3E	Adipose Tissue	Adipose - Subcutaneous	5.64202
GTEX-1PFEY-0726-SM-E76PO	Adipose Tissue	Adipose - Visceral (Omentum)	5.41819
GTEX-1PFEY-1626-SM-E9J3M	Adipose Tissue	Adipose - Subcutaneous	5.54598
GTEX-1PIGE-0526-SM-DTXFA	Adipose Tissue	Adipose - Subcutaneous	5.68455
GTEX-1PIGE-1226-SM-EVR3Q	Adipose Tissue	Adipose - Visceral (Omentum)	5.68393
GTEX-1PIIG-0326-SM-EVYBV	Adipose Tissue	Adipose - Subcutaneous	5.6514
GTEX-1POEN-0226-SM-EYYXE	Adipose Tissue	Adipose - Subcutaneous	5.98941
GTEX-1POEN-1626-SM-EVYC2	Adipose Tissue	Adipose - Visceral (Omentum)	5.21409
GTEX-1PPGY-0326-SM-DTXFD	Adipose Tissue	Adipose - Subcutaneous	5.76365
GTEX-1PPH8-0626-SM-EWRN9	Adipose Tissue	Adipose - Subcutaneous	4.98683
GTEX-1PPH8-1026-SM-DPRXN	Adipose Tissue	Adipose - Visceral (Omentum)	5.9538
GTEX-1PWST-0326-SM-EAZ42	Adipose Tissue	Adipose - Subcutaneous	5.86604
GTEX-1QAET-1126-SM-E8VML	Adipose Tissue	Adipose - Subcutaneous	5.73252
GTEX-1QAET-1226-SM-DTX9I	Adipose Tissue	Adipose - Visceral (Omentum)	6.11847
GTEX-1QCLY-0526-SM-EAZ47	Adipose Tissue	Adipose - Subcutaneous	5.63865
GTEX-1QCLY-1226-SM-EVYC3	Adipose Tissue	Adipose - Visceral (Omentum)	6.12742
GTEX-1QEPI-0226-SM-EWRMR	Adipose Tissue	Adipose - Subcutaneous	6.24546
GTEX-1QEPI-2226-SM-E8VN6	Adipose Tissue	Adipose - Visceral (Omentum)	5.94697
GTEX-1QMI2-1626-SM-EYYXK	Adipose Tissue	Adipose - Visceral (Omentum)	6.04296
GTEX-1QP28-0226-SM-E9J2N	Adipose Tissue	Adipose - Subcutaneous	5.87695
GTEX-1QP28-0926-SM-EVR4D	Adipose Tissue	Adipose - Visceral (Omentum)	6.36857
GTEX-1QP29-0726-SM-DTXFM	Adipose Tissue	Adipose - Subcutaneous	5.8556
GTEX-1QP29-1626-SM-EXUSZ	Adipose Tissue	Adipose - Visceral (Omentum)	5.95221
GTEX-1QP2A-0226-SM-EVYBC	Adipose Tissue	Adipose - Subcutaneous	5.63624
GTEX-1QP66-0626-SM-E76PD	Adipose Tissue	Adipose - Visceral (Omentum)	5.57625
GTEX-1QP66-1326-SM-DTXDQ	Adipose Tissue	Adipose - Subcutaneous	5.65707
GTEX-1QP67-1126-SM-EAZ4C	Adipose Tissue	Adipose - Visceral (Omentum)	5.22368
GTEX-1QP67-1726-SM-E8VOP	Adipose Tissue	Adipose - Subcutaneous	5.31349
GTEX-1QP6S-0126-SM-E9J4K	Adipose Tissue	Adipose - Subcutaneous	5.66995
GTEX-1QP6S-1626-SM-EVYC5	Adipose Tissue	Adipose - Visceral (Omentum)	5.9588
GTEX-1QP9N-0426-SM-DTXFT	Adipose Tissue	Adipose - Visceral (Omentum)	5.76194
GTEX-1QP9N-1526-SM-DTXFK	Adipose Tissue	Adipose - Subcutaneous	5.95071
GTEX-1QPFJ-0126-SM-E9J4B	Adipose Tissue	Adipose - Subcutaneous	5.71568
GTEX-1QPFJ-2126-SM-EXOJV	Adipose Tissue	Adipose - Visceral (Omentum)	6.25824
GTEX-1QW4Y-0826-SM-DTXE1	Adipose Tissue	Adipose - Visceral (Omentum)	5.74113
GTEX-1QW4Y-1626-SM-EAZ41	Adipose Tissue	Adipose - Subcutaneous	5.69915
GTEX-1R46S-0526-SM-EVYBZ	Adipose Tissue	Adipose - Subcutaneous	6.2123
GTEX-1R7EU-0326-SM-EWRNJ	Adipose Tissue	Adipose - Subcutaneous	5.55571
GTEX-1R7EV-1026-SM-DTX81	Adipose Tissue	Adipose - Visceral (Omentum)	5.47613
GTEX-1R7EV-1926-SM-EVYBF	Adipose Tissue	Adipose - Subcutaneous	4.99709
GTEX-1R9K4-1426-SM-DPRY4	Adipose Tissue	Adipose - Visceral (Omentum)	5.89986
GTEX-1R9K5-0226-SM-EWRNF	Adipose Tissue	Adipose - Subcutaneous	6.08591
GTEX-1R9PM-2126-SM-E8VOB	Adipose Tissue	Adipose - Subcutaneous	5.83956
GTEX-1R9PO-0926-SM-E9U4Q	Adipose Tissue	Adipose - Visceral (Omentum)	6.22715
GTEX-1RAZA-0226-SM-E9U4W	Adipose Tissue	Adipose - Subcutaneous	5.75531
GTEX-1RAZA-0926-SM-E6CQ8	Adipose Tissue	Adipose - Visceral (Omentum)	6.1499
GTEX-1RAZQ-0626-SM-E8VOR	Adipose Tissue	Adipose - Subcutaneous	5.69711
GTEX-1RAZQ-1526-SM-E6CJI	Adipose Tissue	Adipose - Visceral (Omentum)	5.72414
GTEX-1RAZR-0226-SM-EVYC6	Adipose Tissue	Adipose - Subcutaneous	5.90861
GTEX-1RAZR-1026-SM-E8VOJ	Adipose Tissue	Adipose - Visceral (Omentum)	5.68639
GTEX-1RB15-1126-SM-E8VMX	Adipose Tissue	Adipose - Visceral (Omentum)	5.26932
GTEX-1RDX4-0226-SM-DTXG1	Adipose Tissue	Adipose - Subcutaneous	5.86298
GTEX-1RLM8-1026-SM-EWROE	Adipose Tissue	Adipose - Visceral (Omentum)	6.5194
GTEX-1RMOY-0826-SM-E9TIF	Adipose Tissue	Adipose - Visceral (Omentum)	5.91621
GTEX-1RNTQ-0826-SM-E9TK8	Adipose Tissue	Adipose - Visceral (Omentum)	5.88775
GTEX-1RQEC-0526-SM-E6CHV	Adipose Tissue	Adipose - Subcutaneous	5.16747
GTEX-1RQEC-2526-SM-EVYD2	Adipose Tissue	Adipose - Visceral (Omentum)	5.41171
GTEX-1S3DN-1626-SM-EVYCC	Adipose Tissue	Adipose - Visceral (Omentum)	5.856
GTEX-1S5VW-2426-SM-EAZ52	Adipose Tissue	Adipose - Visceral (Omentum)	6.16351
GTEX-1S5ZA-1026-SM-EWRO2	Adipose Tissue	Adipose - Visceral (Omentum)	5.87489
GTEX-1S5ZU-0226-SM-E6CHW	Adipose Tissue	Adipose - Subcutaneous	5.50784
GTEX-1S82P-0226-SM-E6CI6	Adipose Tissue	Adipose - Subcutaneous	5.80438
GTEX-1S82P-0926-SM-EWRNP	Adipose Tissue	Adipose - Visceral (Omentum)	6.24092
GTEX-1S831-0326-SM-EVYD3	Adipose Tissue	Adipose - Subcutaneous	5.97351
GTEX-1S831-1926-SM-EV79P	Adipose Tissue	Adipose - Visceral (Omentum)	6.26745
GTEX-1S83E-0226-SM-EVYCW	Adipose Tissue	Adipose - Subcutaneous	5.6335
GTEX-N7MS-0326-SM-4E3K2	Adipose Tissue	Adipose - Subcutaneous	5.92314
GTEX-NFK9-0326-SM-3MJGV	Adipose Tissue	Adipose - Subcutaneous	5.28521
GTEX-NPJ8-0226-SM-48TBN	Adipose Tissue	Adipose - Subcutaneous	5.83279
GTEX-O5YT-0226-SM-32PK5	Adipose Tissue	Adipose - Subcutaneous	5.74975
GTEX-O5YV-0226-SM-48TBY	Adipose Tissue	Adipose - Subcutaneous	5.67555
GTEX-OHPK-0226-SM-3MJH6	Adipose Tissue	Adipose - Subcutaneous	5.81006
GTEX-OHPM-0226-SM-3LK61	Adipose Tissue	Adipose - Subcutaneous	5.80968
GTEX-OHPN-0226-SM-48TBV	Adipose Tissue	Adipose - Subcutaneous	5.97996
GTEX-OIZF-0226-SM-E9TI3	Adipose Tissue	Adipose - Subcutaneous	5.76309
GTEX-OIZG-0826-SM-E9TI4	Adipose Tissue	Adipose - Subcutaneous	5.38366
GTEX-OIZH-0226-SM-2YUMH	Adipose Tissue	Adipose - Subcutaneous	5.78991
GTEX-OIZI-0226-SM-2XCEE	Adipose Tissue	Adipose - Subcutaneous	5.84994
GTEX-OOBJ-0226-SM-2YUMM	Adipose Tissue	Adipose - Subcutaneous	5.63083
GTEX-OOBK-0226-SM-2YUMF	Adipose Tissue	Adipose - Subcutaneous	6.16376
GTEX-OXRK-0326-SM-3NB3R	Adipose Tissue	Adipose - Subcutaneous	5.83603
GTEX-OXRL-0226-SM-3NB18	Adipose Tissue	Adipose - Subcutaneous	5.8449
GTEX-OXRN-0226-SM-2I5EJ	Adipose Tissue	Adipose - Subcutaneous	6.0793
GTEX-OXRO-0226-SM-3LK6F	Adipose Tissue	Adipose - Subcutaneous	6.02974
GTEX-OXRP-0226-SM-3NB14	Adipose Tissue	Adipose - Subcutaneous	5.86907
GTEX-P44G-2326-SM-2XCCZ	Adipose Tissue	Adipose - Subcutaneous	4.72074
GTEX-P44H-0326-SM-2XCES	Adipose Tissue	Adipose - Subcutaneous	5.80432
GTEX-P4PP-0226-SM-D4P1Z	Adipose Tissue	Adipose - Subcutaneous	5.67546
GTEX-P4PQ-0226-SM-2S1NK	Adipose Tissue	Adipose - Subcutaneous	5.94217
GTEX-P4QS-0226-SM-3NB1U	Adipose Tissue	Adipose - Subcutaneous	6.00001
GTEX-P4QT-0226-SM-3LK68	Adipose Tissue	Adipose - Subcutaneous	6.06349
GTEX-P78B-0226-SM-3NB1Z	Adipose Tissue	Adipose - Subcutaneous	5.57227
GTEX-PLZ4-0226-SM-CYPR1	Adipose Tissue	Adipose - Subcutaneous	6.16767
GTEX-PLZ5-1826-SM-3NB22	Adipose Tissue	Adipose - Subcutaneous	5.88506
GTEX-PLZ6-1326-SM-3NB24	Adipose Tissue	Adipose - Subcutaneous	5.20669
GTEX-POMQ-2326-SM-DHXIS	Adipose Tissue	Adipose - Subcutaneous	5.97489
GTEX-POYW-0726-SM-2XCEO	Adipose Tissue	Adipose - Subcutaneous	6.00477
GTEX-PSDG-0326-SM-48TCP	Adipose Tissue	Adipose - Subcutaneous	5.65366
GTEX-PWCY-1926-SM-3NB25	Adipose Tissue	Adipose - Subcutaneous	5.38134
GTEX-PWN1-0226-SM-DKPO9	Adipose Tissue	Adipose - Subcutaneous	5.5296
GTEX-PX3G-0226-SM-DKPOF	Adipose Tissue	Adipose - Subcutaneous	5.95491
GTEX-Q2AG-0226-SM-2S1P4	Adipose Tissue	Adipose - Subcutaneous	5.53999
GTEX-Q2AH-1726-SM-DIPDV	Adipose Tissue	Adipose - Subcutaneous	5.76615
GTEX-Q2AI-1426-SM-2S1P5	Adipose Tissue	Adipose - Subcutaneous	5.68646
GTEX-Q734-1826-SM-2I3EL	Adipose Tissue	Adipose - Subcutaneous	6.10426
GTEX-QCQG-1826-SM-2S1P2	Adipose Tissue	Adipose - Subcutaneous	5.76945
GTEX-QDT8-0226-SM-32PL4	Adipose Tissue	Adipose - Subcutaneous	5.85895
GTEX-QDVJ-1826-SM-2S1P3	Adipose Tissue	Adipose - Subcutaneous	5.79159
GTEX-QDVN-2126-SM-33HBS	Adipose Tissue	Adipose - Subcutaneous	5.71092
GTEX-QEG4-0326-SM-DIPE3	Adipose Tissue	Adipose - Subcutaneous	5.48426
GTEX-QEG5-0326-SM-2S1PB	Adipose Tissue	Adipose - Subcutaneous	5.76071
GTEX-QEL4-0326-SM-3GAE5	Adipose Tissue	Adipose - Subcutaneous	5.81565
GTEX-QESD-1526-SM-2S1QT	Adipose Tissue	Adipose - Subcutaneous	5.76217
GTEX-QLQ7-1526-SM-2S1QA	Adipose Tissue	Adipose - Subcutaneous	6.01079
GTEX-QLQW-1226-SM-2S1Q9	Adipose Tissue	Adipose - Subcutaneous	5.76607
GTEX-QMRM-1726-SM-2S1QG	Adipose Tissue	Adipose - Subcutaneous	5.63531
GTEX-QV31-1326-SM-2S1QE	Adipose Tissue	Adipose - Subcutaneous	5.7798
GTEX-QV44-1825-SM-447CF	Adipose Tissue	Adipose - Subcutaneous	5.82312
GTEX-R3RS-0226-SM-EYYVE	Adipose Tissue	Adipose - Subcutaneous	5.96249
GTEX-R45C-0226-SM-EVYAJ	Adipose Tissue	Adipose - Subcutaneous	5.5702
GTEX-R53T-1626-SM-3GAEW	Adipose Tissue	Adipose - Subcutaneous	5.57194
GTEX-R55C-1626-SM-48FEG	Adipose Tissue	Adipose - Subcutaneous	5.74897
GTEX-R55D-0326-SM-48FES	Adipose Tissue	Adipose - Subcutaneous	5.81106
GTEX-R55G-2426-SM-2TC5I	Adipose Tissue	Adipose - Subcutaneous	5.59237
GTEX-REY6-0326-SM-2TF5A	Adipose Tissue	Adipose - Subcutaneous	6.10064
GTEX-RM2N-1726-SM-2TF55	Adipose Tissue	Adipose - Subcutaneous	6.16569
GTEX-RNOR-0226-SM-EZ6MF	Adipose Tissue	Adipose - Subcutaneous	5.58171
GTEX-RTLS-0226-SM-2TF5E	Adipose Tissue	Adipose - Subcutaneous	5.50338
GTEX-RU72-1026-SM-46MUG	Adipose Tissue	Adipose - Subcutaneous	5.96092
GTEX-RUSQ-1626-SM-EZ6L4	Adipose Tissue	Adipose - Subcutaneous	5.95073
GTEX-RVPV-1526-SM-EXOHF	Adipose Tissue	Adipose - Subcutaneous	5.59664
GTEX-RWSA-0226-SM-2XCBA	Adipose Tissue	Adipose - Subcutaneous	5.89019
GTEX-S32W-2226-SM-2XCAY	Adipose Tissue	Adipose - Subcutaneous	5.63102
GTEX-S33H-1126-SM-2XCB6	Adipose Tissue	Adipose - Subcutaneous	5.55826
GTEX-S4P3-1526-SM-E9J3W	Adipose Tissue	Adipose - Subcutaneous	5.84423
GTEX-S7SE-0226-SM-2XCD4	Adipose Tissue	Adipose - Subcutaneous	5.43239
GTEX-S95S-1326-SM-2XCDK	Adipose Tissue	Adipose - Subcutaneous	5.77957
GTEX-SIU8-0226-SM-2XCDS	Adipose Tissue	Adipose - Subcutaneous	5.53694
GTEX-SJXC-0226-SM-2XCDU	Adipose Tissue	Adipose - Subcutaneous	5.48066
GTEX-SN8G-0226-SM-4DM6B	Adipose Tissue	Adipose - Subcutaneous	6.13348
GTEX-SNMC-1326-SM-2XCFK	Adipose Tissue	Adipose - Subcutaneous	5.37657
GTEX-SNOS-1426-SM-32PLY	Adipose Tissue	Adipose - Subcutaneous	5.96226
GTEX-SSA3-0226-SM-32QPN	Adipose Tissue	Adipose - Subcutaneous	5.81709
GTEX-SUCS-1826-SM-32PM1	Adipose Tissue	Adipose - Subcutaneous	6.02778
GTEX-T2IS-0226-SM-32QPH	Adipose Tissue	Adipose - Subcutaneous	5.80136
GTEX-T5JC-0526-SM-32PM7	Adipose Tissue	Adipose - Subcutaneous	5.17349
GTEX-T5JW-1726-SM-3GADN	Adipose Tissue	Adipose - Subcutaneous	5.76497
GTEX-T6MN-0226-SM-32PMD	Adipose Tissue	Adipose - Subcutaneous	5.94275
GTEX-T6MO-1726-SM-33HB8	Adipose Tissue	Adipose - Subcutaneous	5.41538
GTEX-T8EM-1126-SM-3DB7D	Adipose Tissue	Adipose - Subcutaneous	5.72808
GTEX-TKQ1-1126-SM-4GIAZ	Adipose Tissue	Adipose - Subcutaneous	5.91999
GTEX-TML8-2026-SM-32QOP	Adipose Tissue	Adipose - Subcutaneous	5.87312
GTEX-TMZS-0226-SM-3DB9N	Adipose Tissue	Adipose - Subcutaneous	5.47726
GTEX-TSE9-0226-SM-3DB84	Adipose Tissue	Adipose - Subcutaneous	5.66952
GTEX-U3ZM-1026-SM-EZ6LD	Adipose Tissue	Adipose - Subcutaneous	5.53422
GTEX-U3ZN-2626-SM-3DB7T	Adipose Tissue	Adipose - Subcutaneous	5.42368
GTEX-U412-0526-SM-3DB9I	Adipose Tissue	Adipose - Subcutaneous	5.21093
GTEX-U4B1-1726-SM-3DB9F	Adipose Tissue	Adipose - Subcutaneous	5.83825
GTEX-U8XE-0426-SM-3DB91	Adipose Tissue	Adipose - Subcutaneous	5.80103
GTEX-U8XE-1926-SM-3DB98	Adipose Tissue	Adipose - Visceral (Omentum)	5.77615
GTEX-UJHI-1626-SM-3DB9A	Adipose Tissue	Adipose - Subcutaneous	5.96764
GTEX-UPK5-1826-SM-3GAEB	Adipose Tissue	Adipose - Visceral (Omentum)	6.00954
GTEX-UTHO-0426-SM-CE6QU	Adipose Tissue	Adipose - Subcutaneous	5.59192
GTEX-UTHO-1826-SM-3GAFE	Adipose Tissue	Adipose - Visceral (Omentum)	5.62582
GTEX-VJWN-0226-SM-EZ6LF	Adipose Tissue	Adipose - Subcutaneous	6.29819
GTEX-VJWN-2326-SM-EVYAP	Adipose Tissue	Adipose - Visceral (Omentum)	6.0061
GTEX-VJYA-1326-SM-3GIJC	Adipose Tissue	Adipose - Subcutaneous	5.77141
GTEX-VJYA-1626-SM-EXOHL	Adipose Tissue	Adipose - Visceral (Omentum)	5.93673
GTEX-VUSG-1426-SM-3GIJN	Adipose Tissue	Adipose - Visceral (Omentum)	4.82557
GTEX-VUSG-2426-SM-4KKZG	Adipose Tissue	Adipose - Subcutaneous	5.72059
GTEX-VUSH-0226-SM-EXUQV	Adipose Tissue	Adipose - Subcutaneous	5.85883
GTEX-W5WG-2526-SM-4SOJ2	Adipose Tissue	Adipose - Subcutaneous	5.32602
GTEX-W5X1-1426-SM-3GIKH	Adipose Tissue	Adipose - Visceral (Omentum)	5.81117
GTEX-W5X1-2626-SM-4LMI8	Adipose Tissue	Adipose - Subcutaneous	5.85532
GTEX-WEY5-1326-SM-3GILS	Adipose Tissue	Adipose - Visceral (Omentum)	5.79479
GTEX-WEY5-1926-SM-3GIL8	Adipose Tissue	Adipose - Subcutaneous	5.61312
GTEX-WFG7-2526-SM-EWRM5	Adipose Tissue	Adipose - Subcutaneous	5.9612
GTEX-WFG8-2326-SM-DIPDX	Adipose Tissue	Adipose - Subcutaneous	6.04358
GTEX-WFJO-1026-SM-3GIKL	Adipose Tissue	Adipose - Visceral (Omentum)	6.0676
GTEX-WFJO-1926-SM-3GILA	Adipose Tissue	Adipose - Subcutaneous	5.85019
GTEX-WFON-1226-SM-3TW8F	Adipose Tissue	Adipose - Visceral (Omentum)	5.99458
GTEX-WFON-2226-SM-3TW8W	Adipose Tissue	Adipose - Subcutaneous	6.07729
GTEX-WH7G-1126-SM-3NMBK	Adipose Tissue	Adipose - Visceral (Omentum)	5.69328
GTEX-WH7G-2226-SM-3NMBN	Adipose Tissue	Adipose - Subcutaneous	5.76342
GTEX-WHPG-0626-SM-3NMBD	Adipose Tissue	Adipose - Visceral (Omentum)	5.81028
GTEX-WHPG-2126-SM-4M1ZM	Adipose Tissue	Adipose - Subcutaneous	5.76616
GTEX-WHWD-0826-SM-3LK6R	Adipose Tissue	Adipose - Visceral (Omentum)	5.55812
GTEX-WI4N-1126-SM-3LK7Q	Adipose Tissue	Adipose - Subcutaneous	5.92022
GTEX-WI4N-1526-SM-EZ6LG	Adipose Tissue	Adipose - Visceral (Omentum)	5.4841
GTEX-WK11-2426-SM-3NMAA	Adipose Tissue	Adipose - Visceral (Omentum)	5.71258
GTEX-WL46-0326-SM-3LK6Y	Adipose Tissue	Adipose - Subcutaneous	5.94554
GTEX-WL46-2026-SM-3LK7U	Adipose Tissue	Adipose - Visceral (Omentum)	4.92714
GTEX-WOFM-0726-SM-3MJF8	Adipose Tissue	Adipose - Visceral (Omentum)	5.90431
GTEX-WRHK-0826-SM-3MJFG	Adipose Tissue	Adipose - Visceral (Omentum)	5.81533
GTEX-WVJS-0226-SM-4MVOU	Adipose Tissue	Adipose - Subcutaneous	5.98695
GTEX-WVLH-0226-SM-3MJG6	Adipose Tissue	Adipose - Subcutaneous	5.96731
GTEX-WVLH-1626-SM-EXURN	Adipose Tissue	Adipose - Visceral (Omentum)	5.80456
GTEX-WWTW-1326-SM-4MVNT	Adipose Tissue	Adipose - Visceral (Omentum)	5.98193
GTEX-WXYG-0926-SM-3NB2O	Adipose Tissue	Adipose - Visceral (Omentum)	5.65653
GTEX-WY7C-0926-SM-3NB34	Adipose Tissue	Adipose - Visceral (Omentum)	5.69007
GTEX-WY7C-2426-SM-3NB2V	Adipose Tissue	Adipose - Subcutaneous	5.77418
GTEX-WYBS-1026-SM-4ONCY	Adipose Tissue	Adipose - Visceral (Omentum)	6.12895
GTEX-WYJK-0226-SM-EYYV8	Adipose Tissue	Adipose - Subcutaneous	5.80406
GTEX-WYJK-1426-SM-3NM8V	Adipose Tissue	Adipose - Visceral (Omentum)	6.03067
GTEX-WYVS-0626-SM-4SOJY	Adipose Tissue	Adipose - Visceral (Omentum)	5.58526
GTEX-X15G-2326-SM-4PQZS	Adipose Tissue	Adipose - Subcutaneous	5.59141
GTEX-X261-0226-SM-3NMD2	Adipose Tissue	Adipose - Subcutaneous	5.8063
GTEX-X3Y1-0926-SM-3P5YT	Adipose Tissue	Adipose - Visceral (Omentum)	6.23051
GTEX-X4EO-0426-SM-4QASA	Adipose Tissue	Adipose - Subcutaneous	5.55061
GTEX-X4LF-1726-SM-3NMBZ	Adipose Tissue	Adipose - Subcutaneous	5.98117
GTEX-X4XY-0326-SM-46MVZ	Adipose Tissue	Adipose - Subcutaneous	5.96791
GTEX-X585-2526-SM-4QAS1	Adipose Tissue	Adipose - Visceral (Omentum)	5.90718
GTEX-X5EB-2426-SM-4E3HX	Adipose Tissue	Adipose - Subcutaneous	5.99595
GTEX-X638-0226-SM-47JZ9	Adipose Tissue	Adipose - Subcutaneous	5.64916
GTEX-X88G-0226-SM-4GIE4	Adipose Tissue	Adipose - Subcutaneous	6.12229
GTEX-X8HC-0226-SM-4E3K1	Adipose Tissue	Adipose - Subcutaneous	5.65211
GTEX-X8HC-2326-SM-4QAS4	Adipose Tissue	Adipose - Visceral (Omentum)	6.09633
GTEX-XAJ8-0226-SM-4GIB2	Adipose Tissue	Adipose - Visceral (Omentum)	5.44306
GTEX-XAJ8-0926-SM-47JXZ	Adipose Tissue	Adipose - Subcutaneous	5.88969
GTEX-XBEC-0326-SM-4AT4M	Adipose Tissue	Adipose - Subcutaneous	5.88822
GTEX-XBEC-1826-SM-4QASN	Adipose Tissue	Adipose - Visceral (Omentum)	6.00438
GTEX-XBED-1326-SM-4AT4F	Adipose Tissue	Adipose - Visceral (Omentum)	5.89767
GTEX-XBED-2326-SM-47JYR	Adipose Tissue	Adipose - Subcutaneous	5.59788
GTEX-XBEW-0726-SM-4QARX	Adipose Tissue	Adipose - Subcutaneous	5.67147
GTEX-XBEW-1726-SM-4RGMA	Adipose Tissue	Adipose - Visceral (Omentum)	5.53259
GTEX-XGQ4-1026-SM-4AT4L	Adipose Tissue	Adipose - Visceral (Omentum)	6.03716
GTEX-XGQ4-2226-SM-4AT4Y	Adipose Tissue	Adipose - Subcutaneous	5.71072
GTEX-XK95-0426-SM-4AT4R	Adipose Tissue	Adipose - Subcutaneous	5.93684
GTEX-XLM4-0226-SM-4AT4N	Adipose Tissue	Adipose - Subcutaneous	5.61597
GTEX-XLM4-1026-SM-4AT51	Adipose Tissue	Adipose - Visceral (Omentum)	6.39003
GTEX-XMD2-0226-SM-4WWEE	Adipose Tissue	Adipose - Subcutaneous	6.24448
GTEX-XMK1-0926-SM-4B66X	Adipose Tissue	Adipose - Visceral (Omentum)	5.32769
GTEX-XMK1-2226-SM-4B673	Adipose Tissue	Adipose - Subcutaneous	5.63799
GTEX-XOT4-0226-SM-4B66Z	Adipose Tissue	Adipose - Subcutaneous	5.6445
GTEX-XOT4-0826-SM-4B66Y	Adipose Tissue	Adipose - Visceral (Omentum)	5.96077
GTEX-XPVG-1626-SM-EYYVK	Adipose Tissue	Adipose - Visceral (Omentum)	5.69536
GTEX-XPVG-2726-SM-4B66W	Adipose Tissue	Adipose - Subcutaneous	5.41897
GTEX-XQ3S-1626-SM-4WAYN	Adipose Tissue	Adipose - Subcutaneous	5.2904
GTEX-XQ3S-2426-SM-4WAYB	Adipose Tissue	Adipose - Visceral (Omentum)	5.58091
GTEX-XQ8I-0526-SM-4BOPS	Adipose Tissue	Adipose - Subcutaneous	5.82573
GTEX-XQ8I-1426-SM-4BOPW	Adipose Tissue	Adipose - Visceral (Omentum)	5.63016
GTEX-XUW1-0526-SM-4BOP3	Adipose Tissue	Adipose - Subcutaneous	5.72557
GTEX-XUYS-0226-SM-47JX1	Adipose Tissue	Adipose - Subcutaneous	5.41119
GTEX-XUZC-1126-SM-4BOPZ	Adipose Tissue	Adipose - Visceral (Omentum)	5.9256
GTEX-XUZC-1826-SM-4BRVO	Adipose Tissue	Adipose - Subcutaneous	5.76155
GTEX-XV7Q-1726-SM-4BRUU	Adipose Tissue	Adipose - Visceral (Omentum)	5.7851
GTEX-XV7Q-2626-SM-4BRVA	Adipose Tissue	Adipose - Subcutaneous	6.05477
GTEX-XXEK-1426-SM-4BRW1	Adipose Tissue	Adipose - Visceral (Omentum)	5.69586
GTEX-XXEK-2426-SM-4BRUS	Adipose Tissue	Adipose - Subcutaneous	5.57437
GTEX-XYKS-1826-SM-4E3JV	Adipose Tissue	Adipose - Visceral (Omentum)	6.25048
GTEX-XYKS-2726-SM-4E3IC	Adipose Tissue	Adipose - Subcutaneous	5.89411
GTEX-Y111-0226-SM-4SOIW	Adipose Tissue	Adipose - Subcutaneous	5.41038
GTEX-Y111-0926-SM-4SOIU	Adipose Tissue	Adipose - Visceral (Omentum)	5.43504
GTEX-Y114-1326-SM-4TT9A	Adipose Tissue	Adipose - Visceral (Omentum)	6.37989
GTEX-Y114-2326-SM-4TT7X	Adipose Tissue	Adipose - Subcutaneous	5.89587
GTEX-Y3I4-0726-SM-E9J3Y	Adipose Tissue	Adipose - Visceral (Omentum)	5.90918
GTEX-Y3I4-2226-SM-4TT7O	Adipose Tissue	Adipose - Subcutaneous	6.01631
GTEX-Y3IK-2526-SM-4WWDM	Adipose Tissue	Adipose - Subcutaneous	6.04173
GTEX-Y5LM-0826-SM-4VDSW	Adipose Tissue	Adipose - Visceral (Omentum)	5.70277
GTEX-Y5V5-0226-SM-5S2N8	Adipose Tissue	Adipose - Visceral (Omentum)	5.94368
GTEX-Y5V5-2426-SM-5IFJA	Adipose Tissue	Adipose - Subcutaneous	5.9377
GTEX-Y5V6-0626-SM-4WWFY	Adipose Tissue	Adipose - Visceral (Omentum)	5.86598
GTEX-Y5V6-2526-SM-5IFJV	Adipose Tissue	Adipose - Subcutaneous	5.64319
GTEX-Y8E4-0726-SM-4WWFN	Adipose Tissue	Adipose - Subcutaneous	5.83495
GTEX-Y8E4-1226-SM-5IFIM	Adipose Tissue	Adipose - Visceral (Omentum)	5.39039
GTEX-Y8E5-0226-SM-57WCM	Adipose Tissue	Adipose - Subcutaneous	5.67934
GTEX-Y8LW-0926-SM-4VBQ8	Adipose Tissue	Adipose - Visceral (Omentum)	5.73756
GTEX-Y8LW-1926-SM-4WWFZ	Adipose Tissue	Adipose - Subcutaneous	5.81659
GTEX-Y9LG-1226-SM-4VBQA	Adipose Tissue	Adipose - Visceral (Omentum)	6.22521
GTEX-Y9LG-2026-SM-62LFS	Adipose Tissue	Adipose - Subcutaneous	5.44213
GTEX-YB5E-2126-SM-5IFI7	Adipose Tissue	Adipose - Subcutaneous	5.17136
GTEX-YB5K-2226-SM-4WWG1	Adipose Tissue	Adipose - Subcutaneous	5.71551
GTEX-YEC3-0926-SM-5Q5AC	Adipose Tissue	Adipose - Visceral (Omentum)	5.85656
GTEX-YEC3-1226-SM-5IFI8	Adipose Tissue	Adipose - Subcutaneous	5.85126
GTEX-YEC4-0926-SM-5PNXY	Adipose Tissue	Adipose - Visceral (Omentum)	5.76648
GTEX-YEC4-2426-SM-57WFO	Adipose Tissue	Adipose - Subcutaneous	5.78044
GTEX-YECK-0226-SM-4W215	Adipose Tissue	Adipose - Subcutaneous	5.53739
GTEX-YECK-1426-SM-5IFHE	Adipose Tissue	Adipose - Visceral (Omentum)	5.78583
GTEX-YF7O-2426-SM-5IFJL	Adipose Tissue	Adipose - Subcutaneous	6.15988
GTEX-YFC4-0226-SM-57WD2	Adipose Tissue	Adipose - Subcutaneous	5.72426
GTEX-YFCO-1126-SM-5S2N9	Adipose Tissue	Adipose - Visceral (Omentum)	6.21197
GTEX-YFCO-2026-SM-4W21Q	Adipose Tissue	Adipose - Subcutaneous	6.06724
GTEX-YJ89-0226-SM-4TT3Y	Adipose Tissue	Adipose - Subcutaneous	5.3406
GTEX-YJ89-1926-SM-5IFJ6	Adipose Tissue	Adipose - Visceral (Omentum)	5.76308
GTEX-YJ8A-0526-SM-5IFHT	Adipose Tissue	Adipose - Subcutaneous	5.7452
GTEX-YJ8A-1926-SM-EZ6LQ	Adipose Tissue	Adipose - Visceral (Omentum)	5.65119
GTEX-YJ8O-2426-SM-5HL7S	Adipose Tissue	Adipose - Subcutaneous	5.76816
GTEX-Z93S-0226-SM-5HL7R	Adipose Tissue	Adipose - Subcutaneous	5.50512
GTEX-Z93T-0226-SM-5HL5Z	Adipose Tissue	Adipose - Subcutaneous	5.69097
GTEX-Z9EW-0826-SM-5HL9T	Adipose Tissue	Adipose - Visceral (Omentum)	5.67198
GTEX-Z9EW-1826-SM-5CVMA	Adipose Tissue	Adipose - Subcutaneous	5.70403
GTEX-ZA64-0926-SM-5HL7H	Adipose Tissue	Adipose - Visceral (Omentum)	5.89716
GTEX-ZAB4-1426-SM-5CVN6	Adipose Tissue	Adipose - Visceral (Omentum)	5.9989
GTEX-ZAB5-1126-SM-5Q5AD	Adipose Tissue	Adipose - Visceral (Omentum)	5.60578
GTEX-ZAJG-0226-SM-5HL81	Adipose Tissue	Adipose - Subcutaneous	6.14735
GTEX-ZAJG-1626-SM-5HL7I	Adipose Tissue	Adipose - Visceral (Omentum)	6.28666
GTEX-ZAK1-0226-SM-5CVMX	Adipose Tissue	Adipose - Subcutaneous	5.20412
GTEX-ZC5H-0126-SM-4WAYL	Adipose Tissue	Adipose - Subcutaneous	5.72676
GTEX-ZC5H-1626-SM-5HL7L	Adipose Tissue	Adipose - Visceral (Omentum)	5.6663
GTEX-ZDTS-0226-SM-5HL7Q	Adipose Tissue	Adipose - Subcutaneous	5.59133
GTEX-ZDTS-1826-SM-5S2N6	Adipose Tissue	Adipose - Visceral (Omentum)	5.69231
GTEX-ZDTT-0526-SM-5HL4M	Adipose Tissue	Adipose - Visceral (Omentum)	5.95031
GTEX-ZDTT-2626-SM-5S2OP	Adipose Tissue	Adipose - Subcutaneous	5.81125
GTEX-ZDXO-2326-SM-5LU9W	Adipose Tissue	Adipose - Visceral (Omentum)	5.07522
GTEX-ZDXO-2426-SM-5S2NJ	Adipose Tissue	Adipose - Subcutaneous	5.83627
GTEX-ZDYS-2126-SM-5S2P2	Adipose Tissue	Adipose - Subcutaneous	5.69764
GTEX-ZDYS-2226-SM-5S2MI	Adipose Tissue	Adipose - Visceral (Omentum)	5.9036
GTEX-ZE7O-0226-SM-5S2N1	Adipose Tissue	Adipose - Subcutaneous	5.90269
GTEX-ZE7O-1526-SM-5J1NH	Adipose Tissue	Adipose - Visceral (Omentum)	6.03423
GTEX-ZE9C-1326-SM-5S2OW	Adipose Tissue	Adipose - Visceral (Omentum)	6.17702
GTEX-ZE9C-2826-SM-5S2MO	Adipose Tissue	Adipose - Subcutaneous	5.09466
GTEX-ZEX8-1226-SM-5S2OK	Adipose Tissue	Adipose - Visceral (Omentum)	6.11368
GTEX-ZEX8-2326-SM-5S2MN	Adipose Tissue	Adipose - Subcutaneous	5.93998
GTEX-ZF28-0226-SM-5S2OE	Adipose Tissue	Adipose - Subcutaneous	5.79618
GTEX-ZF28-1426-SM-5S2OG	Adipose Tissue	Adipose - Visceral (Omentum)	5.86622
GTEX-ZF29-0826-SM-5S2O2	Adipose Tissue	Adipose - Visceral (Omentum)	5.9455
GTEX-ZF29-2226-SM-4WWB9	Adipose Tissue	Adipose - Subcutaneous	5.90184
GTEX-ZF2S-1526-SM-5S2OO	Adipose Tissue	Adipose - Visceral (Omentum)	5.15811
GTEX-ZF3C-0226-SM-4WWB3	Adipose Tissue	Adipose - Subcutaneous	6.21968
GTEX-ZF3C-1026-SM-5S2OC	Adipose Tissue	Adipose - Visceral (Omentum)	6.22241
GTEX-ZG7Y-1626-SM-5S2NO	Adipose Tissue	Adipose - Visceral (Omentum)	6.07701
GTEX-ZGAY-0626-SM-DO92E	Adipose Tissue	Adipose - Subcutaneous	5.5725
GTEX-ZGAY-1326-SM-5S2NS	Adipose Tissue	Adipose - Visceral (Omentum)	5.8227
GTEX-ZLFU-2626-SM-DO91L	Adipose Tissue	Adipose - Subcutaneous	6.07241
GTEX-ZLV1-0926-SM-5S2MR	Adipose Tissue	Adipose - Visceral (Omentum)	6.01781
GTEX-ZLV1-1826-SM-5FQU5	Adipose Tissue	Adipose - Subcutaneous	5.84483
GTEX-ZLWG-0726-SM-5S2N4	Adipose Tissue	Adipose - Visceral (Omentum)	6.13327
GTEX-ZLWG-2226-SM-DO92V	Adipose Tissue	Adipose - Subcutaneous	5.86087
GTEX-ZP4G-1326-SM-5EGIW	Adipose Tissue	Adipose - Visceral (Omentum)	5.24906
GTEX-ZP4G-2326-SM-57WEM	Adipose Tissue	Adipose - Subcutaneous	5.33846
GTEX-ZPCL-1026-SM-5GCOX	Adipose Tissue	Adipose - Visceral (Omentum)	5.50421
GTEX-ZPCL-2126-SM-57WFZ	Adipose Tissue	Adipose - Subcutaneous	5.41054
GTEX-ZPIC-0726-SM-57WFM	Adipose Tissue	Adipose - Visceral (Omentum)	5.55039
GTEX-ZPIC-1826-SM-57WFE	Adipose Tissue	Adipose - Subcutaneous	5.68154
GTEX-ZPU1-1226-SM-5HL71	Adipose Tissue	Adipose - Visceral (Omentum)	5.61346
GTEX-ZPU1-2426-SM-4WWFM	Adipose Tissue	Adipose - Subcutaneous	5.50344
GTEX-ZQG8-1026-SM-51MR9	Adipose Tissue	Adipose - Visceral (Omentum)	5.44127
GTEX-ZQG8-1526-SM-5HL65	Adipose Tissue	Adipose - Subcutaneous	5.39932
GTEX-ZQUD-0526-SM-57WG4	Adipose Tissue	Adipose - Visceral (Omentum)	5.58061
GTEX-ZT9W-1026-SM-57WG5	Adipose Tissue	Adipose - Visceral (Omentum)	5.47126
GTEX-ZT9X-0926-SM-5O9C4	Adipose Tissue	Adipose - Visceral (Omentum)	5.79132
GTEX-ZT9X-1926-SM-57WE7	Adipose Tissue	Adipose - Subcutaneous	5.78754
GTEX-ZTPG-0226-SM-5O99I	Adipose Tissue	Adipose - Subcutaneous	5.90671
GTEX-ZTPG-2326-SM-57WFL	Adipose Tissue	Adipose - Visceral (Omentum)	6.39634
GTEX-ZTSS-1026-SM-5985N	Adipose Tissue	Adipose - Visceral (Omentum)	6.09985
GTEX-ZTSS-2026-SM-5987K	Adipose Tissue	Adipose - Subcutaneous	5.832
GTEX-ZTX8-0726-SM-59HL9	Adipose Tissue	Adipose - Visceral (Omentum)	6.03218
GTEX-ZTX8-1526-SM-5N9GI	Adipose Tissue	Adipose - Subcutaneous	5.81864
GTEX-ZUA1-0226-SM-5NQ9Q	Adipose Tissue	Adipose - Subcutaneous	5.4474
GTEX-ZUA1-2126-SM-57YRB	Adipose Tissue	Adipose - Visceral (Omentum)	5.82667
GTEX-ZV68-0226-SM-59HJF	Adipose Tissue	Adipose - Subcutaneous	5.72029
GTEX-ZV6S-1626-SM-5NQ81	Adipose Tissue	Adipose - Visceral (Omentum)	6.05376
GTEX-ZV7C-0826-SM-59HK8	Adipose Tissue	Adipose - Visceral (Omentum)	6.17966
GTEX-ZVE2-0326-SM-57WFC	Adipose Tissue	Adipose - Subcutaneous	6.05615
GTEX-ZVE2-1826-SM-51MRZ	Adipose Tissue	Adipose - Visceral (Omentum)	6.03426
GTEX-ZVP2-0226-SM-57WBD	Adipose Tissue	Adipose - Visceral (Omentum)	5.7086
GTEX-ZVP2-1826-SM-5GU62	Adipose Tissue	Adipose - Subcutaneous	6.09899
GTEX-ZVT2-0226-SM-5GIE3	Adipose Tissue	Adipose - Visceral (Omentum)	5.93985
GTEX-ZVT2-2226-SM-5NQ6P	Adipose Tissue	Adipose - Subcutaneous	5.50395
GTEX-ZVT4-0226-SM-51MSD	Adipose Tissue	Adipose - Subcutaneous	5.80618
GTEX-ZVTK-0526-SM-5GZWT	Adipose Tissue	Adipose - Subcutaneous	5.22676
GTEX-ZVZO-0226-SM-5A5LA	Adipose Tissue	Adipose - Subcutaneous	6.23573
GTEX-ZVZP-1126-SM-5GICU	Adipose Tissue	Adipose - Visceral (Omentum)	5.76783
GTEX-ZVZP-2326-SM-59HL4	Adipose Tissue	Adipose - Subcutaneous	6.0191
GTEX-ZXES-0926-SM-5E43O	Adipose Tissue	Adipose - Visceral (Omentum)	5.79209
GTEX-ZXES-2026-SM-5NQ6R	Adipose Tissue	Adipose - Subcutaneous	5.25128
GTEX-ZXG5-0226-SM-59HJI	Adipose Tissue	Adipose - Subcutaneous	5.95723
GTEX-ZXG5-1626-SM-59HJK	Adipose Tissue	Adipose - Visceral (Omentum)	5.83729
GTEX-ZYFC-0326-SM-5NQ7H	Adipose Tissue	Adipose - Subcutaneous	5.32453
GTEX-ZYFC-1826-SM-5GZZA	Adipose Tissue	Adipose - Visceral (Omentum)	5.06666
GTEX-ZYFD-0226-SM-5NQ86	Adipose Tissue	Adipose - Subcutaneous	5.77963
GTEX-ZYFG-1426-SM-5GICS	Adipose Tissue	Adipose - Visceral (Omentum)	5.51897
GTEX-ZYT6-0326-SM-7LG5R	Adipose Tissue	Adipose - Subcutaneous	5.70426
GTEX-ZYT6-2126-SM-5GZZ4	Adipose Tissue	Adipose - Visceral (Omentum)	5.3968
GTEX-ZYVF-0226-SM-5GIEG	Adipose Tissue	Adipose - Subcutaneous	6.02262
GTEX-ZYVF-1026-SM-5E44V	Adipose Tissue	Adipose - Visceral (Omentum)	6.17674
GTEX-ZYW4-0226-SM-5E44M	Adipose Tissue	Adipose - Subcutaneous	6.02241
GTEX-ZYW4-2226-SM-5GZYG	Adipose Tissue	Adipose - Visceral (Omentum)	6.41357
GTEX-ZYY3-0226-SM-5E45M	Adipose Tissue	Adipose - Subcutaneous	5.58975
GTEX-ZZ64-0626-SM-5GZWR	Adipose Tissue	Adipose - Visceral (Omentum)	5.67966
GTEX-ZZ64-1626-SM-5E43W	Adipose Tissue	Adipose - Subcutaneous	5.39455
GTEX-ZZPU-0326-SM-5N9BJ	Adipose Tissue	Adipose - Visceral (Omentum)	6.23707
GTEX-ZZPU-2726-SM-5NQ8O	Adipose Tissue	Adipose - Subcutaneous	5.79662
GTEX-111CU-0126-SM-5GZWZ	Adrenal Gland	Adrenal Gland	4.94494
GTEX-111YS-0126-SM-5987T	Adrenal Gland	Adrenal Gland	4.80849
GTEX-1122O-0326-SM-5H124	Adrenal Gland	Adrenal Gland	4.91059
GTEX-117YX-0126-SM-5EGH5	Adrenal Gland	Adrenal Gland	4.95739
GTEX-11DXX-0126-SM-5EGH7	Adrenal Gland	Adrenal Gland	5.12436
GTEX-11DXY-1626-SM-5H12L	Adrenal Gland	Adrenal Gland	5.0794
GTEX-11DXZ-0226-SM-5EGGZ	Adrenal Gland	Adrenal Gland	4.91267
GTEX-11EM3-0326-SM-5A5KJ	Adrenal Gland	Adrenal Gland	4.91952
GTEX-11EMC-0526-SM-5EGJN	Adrenal Gland	Adrenal Gland	4.66904
GTEX-11EQ9-0126-SM-5986I	Adrenal Gland	Adrenal Gland	4.64749
GTEX-11GSP-0326-SM-5A5KW	Adrenal Gland	Adrenal Gland	5.01357
GTEX-11I78-1826-SM-5A5M4	Adrenal Gland	Adrenal Gland	5.13949
GTEX-11NSD-0226-SM-5A5LR	Adrenal Gland	Adrenal Gland	4.91727
GTEX-11P7K-0126-SM-5986E	Adrenal Gland	Adrenal Gland	5.07528
GTEX-11TT1-0126-SM-5LUAA	Adrenal Gland	Adrenal Gland	5.07987
GTEX-11XUK-0126-SM-5CVLK	Adrenal Gland	Adrenal Gland	4.78684
GTEX-1211K-0126-SM-59HJE	Adrenal Gland	Adrenal Gland	5.01295
GTEX-12696-0626-SM-5EGGD	Adrenal Gland	Adrenal Gland	5.28782
GTEX-12BJ1-0526-SM-5FQUD	Adrenal Gland	Adrenal Gland	5.25283
GTEX-12WSD-2126-SM-5LZWK	Adrenal Gland	Adrenal Gland	5.46749
GTEX-12WSG-0726-SM-5EGIG	Adrenal Gland	Adrenal Gland	5.22647
GTEX-12WSJ-0126-SM-5GCOM	Adrenal Gland	Adrenal Gland	5.25816
GTEX-12WSK-0326-SM-5GCOJ	Adrenal Gland	Adrenal Gland	4.95447
GTEX-12WSL-0326-SM-5CVMK	Adrenal Gland	Adrenal Gland	5.11829
GTEX-12WSN-0926-SM-5GCN1	Adrenal Gland	Adrenal Gland	4.13555
GTEX-12ZZZ-0926-SM-5N9EQ	Adrenal Gland	Adrenal Gland	4.93472
GTEX-13111-0326-SM-5DUXF	Adrenal Gland	Adrenal Gland	4.91246
GTEX-131XF-0126-SM-5DUVF	Adrenal Gland	Adrenal Gland	4.71805
GTEX-131XG-1326-SM-5DUX4	Adrenal Gland	Adrenal Gland	5.2673
GTEX-131YS-2026-SM-5P9J8	Adrenal Gland	Adrenal Gland	4.98383
GTEX-132AR-1726-SM-5EGHQ	Adrenal Gland	Adrenal Gland	5.54081
GTEX-132NY-2226-SM-5J2LZ	Adrenal Gland	Adrenal Gland	5.09321
GTEX-132QS-0126-SM-5IFH9	Adrenal Gland	Adrenal Gland	4.97256
GTEX-1339X-0826-SM-5J2O6	Adrenal Gland	Adrenal Gland	4.88804
GTEX-1399R-0326-SM-5KM1X	Adrenal Gland	Adrenal Gland	5.06651
GTEX-1399S-0426-SM-5IFG5	Adrenal Gland	Adrenal Gland	5.09364
GTEX-1399U-0226-SM-5P9J2	Adrenal Gland	Adrenal Gland	5.12313
GTEX-139YR-0126-SM-5IJEY	Adrenal Gland	Adrenal Gland	5.50567
GTEX-13CF3-0126-SM-5IFFM	Adrenal Gland	Adrenal Gland	5.03531
GTEX-13D11-0426-SM-5LZYA	Adrenal Gland	Adrenal Gland	4.74052
GTEX-13FH7-0226-SM-5IFGG	Adrenal Gland	Adrenal Gland	5.1692
GTEX-13FTW-0126-SM-5IJED	Adrenal Gland	Adrenal Gland	4.94606
GTEX-13N11-0826-SM-5IJFP	Adrenal Gland	Adrenal Gland	5.41859
GTEX-13O1R-2326-SM-5IJF9	Adrenal Gland	Adrenal Gland	5.38097
GTEX-13O21-0126-SM-5IJE8	Adrenal Gland	Adrenal Gland	4.91278
GTEX-13O3O-1626-SM-5KM1O	Adrenal Gland	Adrenal Gland	4.70022
GTEX-13O61-0126-SM-5KM4P	Adrenal Gland	Adrenal Gland	4.62424
GTEX-13OVI-1226-SM-5J2ME	Adrenal Gland	Adrenal Gland	5.14289
GTEX-13OW6-1726-SM-5IJGI	Adrenal Gland	Adrenal Gland	4.99567
GTEX-13OW7-2726-SM-5L3HN	Adrenal Gland	Adrenal Gland	4.98375
GTEX-13PL7-1026-SM-5MR5C	Adrenal Gland	Adrenal Gland	4.99819
GTEX-13PVR-0226-SM-5RQJI	Adrenal Gland	Adrenal Gland	4.88003
GTEX-13QBU-0526-SM-5IJFE	Adrenal Gland	Adrenal Gland	5.0764
GTEX-13W3W-1326-SM-5LU4T	Adrenal Gland	Adrenal Gland	4.87653
GTEX-144GL-1826-SM-79OMB	Adrenal Gland	Adrenal Gland	4.7119
GTEX-145LT-0126-SM-5S2QJ	Adrenal Gland	Adrenal Gland	4.89276
GTEX-145MN-0226-SM-5QGPY	Adrenal Gland	Adrenal Gland	5.57621
GTEX-146FR-1526-SM-5SIB8	Adrenal Gland	Adrenal Gland	4.76621
GTEX-14753-1726-SM-5NQ9X	Adrenal Gland	Adrenal Gland	3.94208
GTEX-147F4-2526-SM-5NQBB	Adrenal Gland	Adrenal Gland	5.17282
GTEX-14A5H-2126-SM-7IGNV	Adrenal Gland	Adrenal Gland	4.57426
GTEX-14A5I-2126-SM-5NQA8	Adrenal Gland	Adrenal Gland	4.54014
GTEX-14BMU-0126-SM-5S2Q9	Adrenal Gland	Adrenal Gland	5.04804
GTEX-14C38-1726-SM-5RQJC	Adrenal Gland	Adrenal Gland	5.02804
GTEX-14DAQ-1826-SM-5S2VV	Adrenal Gland	Adrenal Gland	5.04552
GTEX-14DAR-1726-SM-664MZ	Adrenal Gland	Adrenal Gland	4.61494
GTEX-14E1K-0626-SM-5S2PG	Adrenal Gland	Adrenal Gland	5.03386
GTEX-14E6E-0126-SM-73KXH	Adrenal Gland	Adrenal Gland	4.7824
GTEX-14H4A-0226-SM-5SI6Q	Adrenal Gland	Adrenal Gland	5.08888
GTEX-14JG6-0126-SM-68726	Adrenal Gland	Adrenal Gland	4.74058
GTEX-14PJ4-0426-SM-6871F	Adrenal Gland	Adrenal Gland	5.08068
GTEX-14PJ6-0126-SM-686Z5	Adrenal Gland	Adrenal Gland	4.91455
GTEX-14PJM-2226-SM-6AJAT	Adrenal Gland	Adrenal Gland	4.93524
GTEX-14PK6-0126-SM-664O1	Adrenal Gland	Adrenal Gland	5.17441
GTEX-14PKV-0726-SM-686ZF	Adrenal Gland	Adrenal Gland	4.91103
GTEX-14PN3-1426-SM-686Z8	Adrenal Gland	Adrenal Gland	5.11281
GTEX-14XAO-0326-SM-6ETZN	Adrenal Gland	Adrenal Gland	5.2293
GTEX-15CHR-0626-SM-7938V	Adrenal Gland	Adrenal Gland	5.15161
GTEX-15DYW-2126-SM-6M47B	Adrenal Gland	Adrenal Gland	5.12676
GTEX-15ER7-1126-SM-6M47F	Adrenal Gland	Adrenal Gland	4.55556
GTEX-15EU6-0326-SM-6M48I	Adrenal Gland	Adrenal Gland	5.01462
GTEX-15SHU-1926-SM-7KUMO	Adrenal Gland	Adrenal Gland	4.99718
GTEX-16AAH-0226-SM-793A8	Adrenal Gland	Adrenal Gland	5.11212
GTEX-16MT8-1626-SM-7EWDW	Adrenal Gland	Adrenal Gland	5.24723
GTEX-16NGA-0126-SM-72D6U	Adrenal Gland	Adrenal Gland	5.13749
GTEX-17HGU-0126-SM-7DHLV	Adrenal Gland	Adrenal Gland	4.81017
GTEX-17HHE-0226-SM-79399	Adrenal Gland	Adrenal Gland	4.65951
GTEX-17HHY-2226-SM-7KFS4	Adrenal Gland	Adrenal Gland	4.9178
GTEX-17KNJ-0326-SM-7KFS5	Adrenal Gland	Adrenal Gland	5.15221
GTEX-18A6Q-1826-SM-72D6I	Adrenal Gland	Adrenal Gland	4.75331
GTEX-18A7A-1826-SM-7KFTU	Adrenal Gland	Adrenal Gland	5.07917
GTEX-18D9B-1926-SM-7KFSV	Adrenal Gland	Adrenal Gland	5.20607
GTEX-1A32A-2126-SM-718AZ	Adrenal Gland	Adrenal Gland	4.70826
GTEX-1A3MV-0226-SM-731FS	Adrenal Gland	Adrenal Gland	5.04271
GTEX-1A3MW-2126-SM-731DO	Adrenal Gland	Adrenal Gland	4.65888
GTEX-1A8FM-1926-SM-7MXTX	Adrenal Gland	Adrenal Gland	4.7989
GTEX-1AMFI-0626-SM-731DR	Adrenal Gland	Adrenal Gland	5.07115
GTEX-1AX8Z-2426-SM-72D7D	Adrenal Gland	Adrenal Gland	5.23848
GTEX-1AX9J-0626-SM-72D7L	Adrenal Gland	Adrenal Gland	4.97796
GTEX-1AX9K-0126-SM-7PC1B	Adrenal Gland	Adrenal Gland	5.14625
GTEX-1B8KE-0926-SM-7189I	Adrenal Gland	Adrenal Gland	5.02411
GTEX-1B8KZ-0126-SM-7DHM5	Adrenal Gland	Adrenal Gland	4.67743
GTEX-1B8L1-1326-SM-7MKG6	Adrenal Gland	Adrenal Gland	4.84654
GTEX-1B996-2026-SM-7MKG7	Adrenal Gland	Adrenal Gland	5.45684
GTEX-1BAJH-2626-SM-7EPG6	Adrenal Gland	Adrenal Gland	4.97002
GTEX-1C475-0126-SM-731DC	Adrenal Gland	Adrenal Gland	5.23641
GTEX-1CAMR-0126-SM-79391	Adrenal Gland	Adrenal Gland	5.12462
GTEX-1CAMS-0226-SM-79397	Adrenal Gland	Adrenal Gland	5.56464
GTEX-1CB4F-0126-SM-9JGGZ	Adrenal Gland	Adrenal Gland	5.0201
GTEX-1EH9U-1726-SM-7P8QK	Adrenal Gland	Adrenal Gland	4.81992
GTEX-1EKGG-2126-SM-7MKFT	Adrenal Gland	Adrenal Gland	4.58487
GTEX-1F5PK-0826-SM-7MXVI	Adrenal Gland	Adrenal Gland	5.1392
GTEX-1F5PL-2326-SM-7MKFC	Adrenal Gland	Adrenal Gland	5.09906
GTEX-1F75A-2026-SM-9KNTR	Adrenal Gland	Adrenal Gland	4.24852
GTEX-1F75I-0126-SM-9WPPW	Adrenal Gland	Adrenal Gland	4.91549
GTEX-1F88F-1526-SM-9JGG1	Adrenal Gland	Adrenal Gland	4.55397
GTEX-1GF9V-2026-SM-9JGHS	Adrenal Gland	Adrenal Gland	4.54488
GTEX-1GL5R-1026-SM-7P8U1	Adrenal Gland	Adrenal Gland	5.4741
GTEX-1GMR3-0926-SM-9WPP9	Adrenal Gland	Adrenal Gland	4.80252
GTEX-1GN1V-1626-SM-7PBZF	Adrenal Gland	Adrenal Gland	5.55769
GTEX-1GN73-1526-SM-9WPP1	Adrenal Gland	Adrenal Gland	5.45171
GTEX-1H11D-2426-SM-9JGGN	Adrenal Gland	Adrenal Gland	5.22793
GTEX-1H1E6-1026-SM-9JGFZ	Adrenal Gland	Adrenal Gland	4.72406
GTEX-1H3VY-1826-SM-9JGI4	Adrenal Gland	Adrenal Gland	5.37397
GTEX-1HBPI-1926-SM-CE6RT	Adrenal Gland	Adrenal Gland	4.24935
GTEX-1HC8U-0226-SM-9WG7Q	Adrenal Gland	Adrenal Gland	4.93161
GTEX-1HCU6-1826-SM-C1YRN	Adrenal Gland	Adrenal Gland	5.01076
GTEX-1HKZK-0126-SM-B2LWF	Adrenal Gland	Adrenal Gland	4.95016
GTEX-1I1GP-1826-SM-C1YS1	Adrenal Gland	Adrenal Gland	4.83031
GTEX-1I1GQ-2026-SM-ARU7F	Adrenal Gland	Adrenal Gland	4.80283
GTEX-1I1GT-0126-SM-B2LWM	Adrenal Gland	Adrenal Gland	5.02179
GTEX-1I1GU-0226-SM-AHZ2J	Adrenal Gland	Adrenal Gland	5.19886
GTEX-1I1GV-1826-SM-CNNR8	Adrenal Gland	Adrenal Gland	4.3217
GTEX-1ICG6-0226-SM-AHZ2P	Adrenal Gland	Adrenal Gland	5.11213
GTEX-1IDJH-1726-SM-A96T3	Adrenal Gland	Adrenal Gland	4.7653
GTEX-1IDJU-0126-SM-CNNR2	Adrenal Gland	Adrenal Gland	4.82951
GTEX-1J8EW-1826-SM-C1YQW	Adrenal Gland	Adrenal Gland	4.99999
GTEX-1J8Q3-0326-SM-CE6TD	Adrenal Gland	Adrenal Gland	5.17187
GTEX-1JKYN-0126-SM-AHZ4C	Adrenal Gland	Adrenal Gland	5.24176
GTEX-1JMLX-1126-SM-CXZJN	Adrenal Gland	Adrenal Gland	5.11264
GTEX-1K2DA-0226-SM-CGQGW	Adrenal Gland	Adrenal Gland	4.91105
GTEX-1K2DU-0826-SM-DHXKA	Adrenal Gland	Adrenal Gland	4.04121
GTEX-1KANB-2626-SM-EV7BF	Adrenal Gland	Adrenal Gland	4.82798
GTEX-1KD4Q-1826-SM-DIPFV	Adrenal Gland	Adrenal Gland	3.9314
GTEX-1KWVE-0726-SM-D4P3O	Adrenal Gland	Adrenal Gland	5.01253
GTEX-1KXAM-0326-SM-EV7AQ	Adrenal Gland	Adrenal Gland	5.41924
GTEX-1LG7Z-0426-SM-D4P47	Adrenal Gland	Adrenal Gland	4.76634
GTEX-1LGRB-0326-SM-CNPQC	Adrenal Gland	Adrenal Gland	5.04159
GTEX-1LNCM-0826-SM-DHXL6	Adrenal Gland	Adrenal Gland	4.48254
GTEX-1LVAN-0826-SM-CNNPG	Adrenal Gland	Adrenal Gland	4.92056
GTEX-1M5QR-1726-SM-EV7AU	Adrenal Gland	Adrenal Gland	4.93234
GTEX-1NUQO-0626-SM-E6CQT	Adrenal Gland	Adrenal Gland	4.97134
GTEX-1PIIG-1426-SM-EXOIS	Adrenal Gland	Adrenal Gland	5.11704
GTEX-1PPH8-0826-SM-DTX9T	Adrenal Gland	Adrenal Gland	4.9454
GTEX-1PWST-2126-SM-DPRZ5	Adrenal Gland	Adrenal Gland	5.45497
GTEX-1QMI2-1926-SM-EAZ4B	Adrenal Gland	Adrenal Gland	5.29732
GTEX-1QP29-0326-SM-E6CQ4	Adrenal Gland	Adrenal Gland	5.14841
GTEX-1QP2A-2626-SM-EAZ3L	Adrenal Gland	Adrenal Gland	4.93852
GTEX-1QPFJ-2526-SM-EXOJX	Adrenal Gland	Adrenal Gland	4.43359
GTEX-1R7EV-1726-SM-E6CR8	Adrenal Gland	Adrenal Gland	4.67396
GTEX-1RAZQ-0226-SM-EV7BK	Adrenal Gland	Adrenal Gland	4.9871
GTEX-1RQEC-1926-SM-DTX7M	Adrenal Gland	Adrenal Gland	5.41428
GTEX-1S82P-1126-SM-EV79M	Adrenal Gland	Adrenal Gland	5.02143
GTEX-NFK9-1726-SM-3TW8P	Adrenal Gland	Adrenal Gland	4.63752
GTEX-O5YT-1326-SM-3MJGR	Adrenal Gland	Adrenal Gland	4.96211
GTEX-O5YV-1126-SM-3LK73	Adrenal Gland	Adrenal Gland	5.35268
GTEX-OHPK-1326-SM-3MJGN	Adrenal Gland	Adrenal Gland	4.8658
GTEX-OHPL-1326-SM-3MJGG	Adrenal Gland	Adrenal Gland	5.09959
GTEX-OIZF-1326-SM-3MJGU	Adrenal Gland	Adrenal Gland	4.97377
GTEX-OIZH-1326-SM-3NB1H	Adrenal Gland	Adrenal Gland	4.9907
GTEX-OOBK-3125-SM-3LK5R	Adrenal Gland	Adrenal Gland	4.86856
GTEX-OXRK-0126-SM-3NB1E	Adrenal Gland	Adrenal Gland	4.82066
GTEX-P4QS-1326-SM-3NMCD	Adrenal Gland	Adrenal Gland	5.05027
GTEX-P4QT-1326-SM-3NMD3	Adrenal Gland	Adrenal Gland	5.01589
GTEX-PLZ5-0326-SM-3P614	Adrenal Gland	Adrenal Gland	4.90221
GTEX-PLZ6-0226-SM-3P61I	Adrenal Gland	Adrenal Gland	5.12774
GTEX-PW2O-0226-SM-48TC7	Adrenal Gland	Adrenal Gland	4.67997
GTEX-PWCY-0226-SM-48TD8	Adrenal Gland	Adrenal Gland	5.04209
GTEX-PX3G-1326-SM-48U18	Adrenal Gland	Adrenal Gland	5.21231
GTEX-Q2AH-0126-SM-48U2B	Adrenal Gland	Adrenal Gland	5.02556
GTEX-Q2AI-0226-SM-48U1D	Adrenal Gland	Adrenal Gland	4.89117
GTEX-Q734-0126-SM-48U1E	Adrenal Gland	Adrenal Gland	4.99454
GTEX-QCQG-0126-SM-48U27	Adrenal Gland	Adrenal Gland	4.89921
GTEX-QDVJ-1126-SM-48U1U	Adrenal Gland	Adrenal Gland	5.11
GTEX-QDVN-0426-SM-48TZ6	Adrenal Gland	Adrenal Gland	5.33356
GTEX-QEG5-1826-SM-CE6QW	Adrenal Gland	Adrenal Gland	5.14308
GTEX-QLQ7-0126-SM-CL55R	Adrenal Gland	Adrenal Gland	5.19871
GTEX-QLQW-0226-SM-447BJ	Adrenal Gland	Adrenal Gland	5.16634
GTEX-QMRM-0126-SM-CJI1R	Adrenal Gland	Adrenal Gland	5.07764
GTEX-QXCU-1326-SM-48FE2	Adrenal Gland	Adrenal Gland	5.08687
GTEX-R53T-0226-SM-48FEH	Adrenal Gland	Adrenal Gland	5.08326
GTEX-R55C-0226-SM-48FEO	Adrenal Gland	Adrenal Gland	4.92531
GTEX-R55E-1826-SM-EXOHD	Adrenal Gland	Adrenal Gland	4.64822
GTEX-R55G-0126-SM-48FDS	Adrenal Gland	Adrenal Gland	4.96128
GTEX-REY6-1726-SM-48FDL	Adrenal Gland	Adrenal Gland	5.05786
GTEX-RM2N-0126-SM-48FDD	Adrenal Gland	Adrenal Gland	4.85681
GTEX-RNOR-1626-SM-EZ6MM	Adrenal Gland	Adrenal Gland	4.51902
GTEX-RUSQ-0226-SM-47JWT	Adrenal Gland	Adrenal Gland	5.22278
GTEX-RWSA-1726-SM-47JX7	Adrenal Gland	Adrenal Gland	5.06744
GTEX-S32W-0126-SM-4AD61	Adrenal Gland	Adrenal Gland	5.3365
GTEX-S33H-1326-SM-4AD6A	Adrenal Gland	Adrenal Gland	4.75502
GTEX-S341-0126-SM-4AD64	Adrenal Gland	Adrenal Gland	5.00799
GTEX-S3XE-0126-SM-4AD4R	Adrenal Gland	Adrenal Gland	5.06213
GTEX-S4Q7-0226-SM-4AD5O	Adrenal Gland	Adrenal Gland	5.18138
GTEX-S4Z8-0126-SM-4GICC	Adrenal Gland	Adrenal Gland	4.94725
GTEX-SUCS-0526-SM-4DM56	Adrenal Gland	Adrenal Gland	5.10219
GTEX-T6MO-0126-SM-4DM6X	Adrenal Gland	Adrenal Gland	5.06561
GTEX-TKQ2-0226-SM-4DM6V	Adrenal Gland	Adrenal Gland	5.03918
GTEX-TMMY-0126-SM-4DXTP	Adrenal Gland	Adrenal Gland	4.73763
GTEX-U3ZM-0226-SM-4DXTA	Adrenal Gland	Adrenal Gland	4.8773
GTEX-U3ZN-0826-SM-4DXSZ	Adrenal Gland	Adrenal Gland	4.92957
GTEX-U4B1-0126-SM-4DXSN	Adrenal Gland	Adrenal Gland	5.27195
GTEX-UJMC-0226-SM-4IHLH	Adrenal Gland	Adrenal Gland	4.92599
GTEX-V1D1-0226-SM-4JBHG	Adrenal Gland	Adrenal Gland	4.83999
GTEX-V955-0126-SM-4JBH5	Adrenal Gland	Adrenal Gland	4.93846
GTEX-VJYA-0526-SM-4KL1R	Adrenal Gland	Adrenal Gland	4.93845
GTEX-VUSG-1526-SM-4KKZH	Adrenal Gland	Adrenal Gland	4.70945
GTEX-W5WG-1126-SM-4LMK4	Adrenal Gland	Adrenal Gland	4.83988
GTEX-WFG8-0126-SM-4LVMH	Adrenal Gland	Adrenal Gland	5.0502
GTEX-WHPG-1526-SM-4M1ZK	Adrenal Gland	Adrenal Gland	5.28206
GTEX-WQUQ-0126-SM-4OOSS	Adrenal Gland	Adrenal Gland	4.92316
GTEX-WY7C-0326-SM-4OND5	Adrenal Gland	Adrenal Gland	5.07759
GTEX-WYVS-0226-SM-4ONDK	Adrenal Gland	Adrenal Gland	5.17673
GTEX-X4EO-1726-SM-4QARN	Adrenal Gland	Adrenal Gland	5.21723
GTEX-X4LF-0126-SM-4QAS7	Adrenal Gland	Adrenal Gland	5.00306
GTEX-XMK1-0226-SM-4B65D	Adrenal Gland	Adrenal Gland	4.85836
GTEX-XQ3S-1726-SM-4BOOD	Adrenal Gland	Adrenal Gland	4.85108
GTEX-XUZC-0226-SM-4BOO7	Adrenal Gland	Adrenal Gland	4.91077
GTEX-XV7Q-0226-SM-4BRVL	Adrenal Gland	Adrenal Gland	5.10812
GTEX-XYKS-0926-SM-4BRVG	Adrenal Gland	Adrenal Gland	4.72363
GTEX-Y114-0526-SM-4TT8V	Adrenal Gland	Adrenal Gland	4.95093
GTEX-Y3IK-0226-SM-51MRJ	Adrenal Gland	Adrenal Gland	4.80653
GTEX-Y5LM-0126-SM-4VBRL	Adrenal Gland	Adrenal Gland	5.11374
GTEX-Y5V5-1326-SM-4V6G9	Adrenal Gland	Adrenal Gland	4.94719
GTEX-Y5V6-1926-SM-5IFIL	Adrenal Gland	Adrenal Gland	4.99779
GTEX-Y9LG-0126-SM-5Q59W	Adrenal Gland	Adrenal Gland	5.02737
GTEX-YB5E-0226-SM-5IFHI	Adrenal Gland	Adrenal Gland	5.18973
GTEX-YF7O-0126-SM-5IFIR	Adrenal Gland	Adrenal Gland	5.19805
GTEX-YFCO-0126-SM-4W1YT	Adrenal Gland	Adrenal Gland	4.81622
GTEX-ZA64-0226-SM-5HL9C	Adrenal Gland	Adrenal Gland	5.05767
GTEX-ZDTT-0126-SM-4WKHA	Adrenal Gland	Adrenal Gland	4.8942
GTEX-ZEX8-0626-SM-DO118	Adrenal Gland	Adrenal Gland	5.09549
GTEX-ZF2S-0126-SM-4WKFO	Adrenal Gland	Adrenal Gland	5.13591
GTEX-ZLFU-0826-SM-4WWBP	Adrenal Gland	Adrenal Gland	5.46935
GTEX-ZLV1-0226-SM-4WWC1	Adrenal Gland	Adrenal Gland	5.2937
GTEX-ZLWG-0126-SM-4WWC5	Adrenal Gland	Adrenal Gland	5.07397
GTEX-ZP4G-0126-SM-4YCE3	Adrenal Gland	Adrenal Gland	4.96918
GTEX-ZPCL-0826-SM-DNZZ7	Adrenal Gland	Adrenal Gland	5.09512
GTEX-ZT9W-0126-SM-4YCFD	Adrenal Gland	Adrenal Gland	5.46606
GTEX-ZT9X-0126-SM-4YCFC	Adrenal Gland	Adrenal Gland	4.68231
GTEX-ZTSS-0326-SM-5987M	Adrenal Gland	Adrenal Gland	5.20269
GTEX-ZUA1-1926-SM-5E45E	Adrenal Gland	Adrenal Gland	4.42303
GTEX-ZVP2-0126-SM-5NQ7D	Adrenal Gland	Adrenal Gland	5.28588
GTEX-ZVT2-0826-SM-5GIEO	Adrenal Gland	Adrenal Gland	4.76035
GTEX-ZY6K-0126-SM-5SIAM	Adrenal Gland	Adrenal Gland	5.33002
GTEX-ZYFG-0926-SM-5BC5U	Adrenal Gland	Adrenal Gland	5.07429
GTEX-ZYVF-1626-SM-5N9EH	Adrenal Gland	Adrenal Gland	4.90797
GTEX-ZZPU-1226-SM-5N9CK	Adrenal Gland	Adrenal Gland	5.15088
GTEX-OIZF-1926-SM-7PBZS	Bladder	Bladder	5.66896
GTEX-P44H-2226-SM-E9U4P	Bladder	Bladder	5.36648
GTEX-QEL4-1826-SM-EZ6KU	Bladder	Bladder	5.2113
GTEX-RN64-2426-SM-EZ6L2	Bladder	Bladder	5.27422
GTEX-RU72-2526-SM-EWRML	Bladder	Bladder	5.43163
GTEX-S32W-1126-SM-4AD5V	Bladder	Bladder	5.61507
GTEX-S33H-1926-SM-EYYVH	Bladder	Bladder	5.69752
GTEX-S3XE-1226-SM-4AD4L	Bladder	Bladder	5.69734
GTEX-S4Q7-0926-SM-4AD5D	Bladder	Bladder	5.87687
GTEX-S4UY-0926-SM-4AD6O	Bladder	Bladder	5.76484
GTEX-S95S-0626-SM-EZ6L8	Bladder	Bladder	5.41648
GTEX-SE5C-1026-SM-4BRUG	Bladder	Bladder	5.07782
GTEX-SNMC-0826-SM-4DM66	Bladder	Bladder	5.547
GTEX-SNOS-0526-SM-4DM54	Bladder	Bladder	5.96253
GTEX-T2YK-2326-SM-EZ6LA	Bladder	Bladder	6.33857
GTEX-T5JW-1026-SM-EZ6LR	Bladder	Bladder	5.91508
GTEX-T6MN-2226-SM-EVYAM	Bladder	Bladder	5.52687
GTEX-TMMY-1526-SM-4DXST	Bladder	Bladder	5.30454
GTEX-U3ZM-0826-SM-4DXU6	Bladder	Bladder	5.13858
GTEX-U3ZN-1226-SM-4DXUD	Bladder	Bladder	5.89097
GTEX-U4B1-1226-SM-4DXT7	Bladder	Bladder	5.40013
GTEX-111YS-0006-SM-5NQBE	Blood	Whole Blood	5.20026
GTEX-1122O-0003-SM-5Q5DL	Blood	Cells - EBV-transformed lymphocytes	7.42897
GTEX-1122O-0005-SM-5O99J	Blood	Whole Blood	5.36485
GTEX-1128S-0005-SM-5P9HI	Blood	Whole Blood	5.59363
GTEX-113IC-0006-SM-5NQ9C	Blood	Whole Blood	6.6034
GTEX-113JC-0006-SM-5O997	Blood	Whole Blood	4.96155
GTEX-117XS-0005-SM-5PNU6	Blood	Whole Blood	5.13163
GTEX-117YW-0005-SM-5NQ8Z	Blood	Whole Blood	5.6154
GTEX-1192W-0005-SM-5NQBQ	Blood	Whole Blood	5.40701
GTEX-1192X-0005-SM-5NQC3	Blood	Whole Blood	2.831
GTEX-11DXW-0006-SM-5NQ7Y	Blood	Whole Blood	6.18559
GTEX-11DXX-0005-SM-5NQ8B	Blood	Whole Blood	5.05463
GTEX-11DXY-0006-SM-5NQ8N	Blood	Whole Blood	5.5288
GTEX-11DXZ-0006-SM-5LZZH	Blood	Whole Blood	5.74607
GTEX-11DYG-0006-SM-5NQB2	Blood	Whole Blood	5.17424
GTEX-11EI6-0005-SM-5N9GN	Blood	Whole Blood	6.72809
GTEX-11EM3-0001-SM-5Q5BD	Blood	Cells - EBV-transformed lymphocytes	7.68987
GTEX-11EM3-0005-SM-5N9DK	Blood	Whole Blood	5.2406
GTEX-11EMC-0002-SM-5Q5DO	Blood	Cells - EBV-transformed lymphocytes	7.38563
GTEX-11EMC-0006-SM-5O9DN	Blood	Whole Blood	4.52854
GTEX-11EQ8-0006-SM-5P9HJ	Blood	Whole Blood	4.93736
GTEX-11EQ9-0002-SM-5QGQ1	Blood	Cells - EBV-transformed lymphocytes	7.53161
GTEX-11EQ9-0006-SM-5LUB6	Blood	Whole Blood	4.46288
GTEX-11GS4-0006-SM-5SI9M	Blood	Whole Blood	6.06542
GTEX-11GSO-0005-SM-5O9CA	Blood	Whole Blood	5.33555
GTEX-11GSP-0006-SM-5N9EL	Blood	Whole Blood	5.33019
GTEX-11I78-0001-SM-5Q5BE	Blood	Cells - EBV-transformed lymphocytes	7.80994
GTEX-11I78-0005-SM-5N9GB	Blood	Whole Blood	5.5888
GTEX-11LCK-0005-SM-5O98U	Blood	Whole Blood	5.35388
GTEX-11NUK-0005-SM-5MR5F	Blood	Whole Blood	5.83319
GTEX-11NV4-0005-SM-5N9EX	Blood	Whole Blood	7.04316
GTEX-11O72-0006-SM-5O9DB	Blood	Whole Blood	5.37641
GTEX-11OC5-0004-SM-5S2O6	Blood	Cells - EBV-transformed lymphocytes	7.4491
GTEX-11OC5-0006-SM-5N9FA	Blood	Whole Blood	6.46337
GTEX-11OF3-0006-SM-5O9CM	Blood	Whole Blood	5.19942
GTEX-11ONC-0005-SM-5O9CY	Blood	Whole Blood	4.60287
GTEX-11P7K-0003-SM-5S2OU	Blood	Cells - EBV-transformed lymphocytes	7.52849
GTEX-11P7K-0006-SM-5N9FM	Blood	Whole Blood	5.10665
GTEX-11P81-0006-SM-5NQ7A	Blood	Whole Blood	5.58774
GTEX-11P82-0006-SM-5N9FY	Blood	Whole Blood	5.32743
GTEX-11PRG-0005-SM-5NQ6X	Blood	Whole Blood	4.42514
GTEX-11TT1-0004-SM-5S2NT	Blood	Cells - EBV-transformed lymphocytes	7.50573
GTEX-11TT1-0005-SM-5NQ8Y	Blood	Whole Blood	5.5576
GTEX-11TTK-0005-SM-5O9BX	Blood	Whole Blood	3.93025
GTEX-11TUW-0006-SM-5LZW2	Blood	Whole Blood	6.41594
GTEX-11UD2-0005-SM-5NQ9B	Blood	Whole Blood	5.54058
GTEX-11VI4-0001-SM-5S2OI	Blood	Cells - EBV-transformed lymphocytes	7.55553
GTEX-11VI4-0006-SM-5N9D8	Blood	Whole Blood	5.33173
GTEX-11WQC-0006-SM-5LZVP	Blood	Whole Blood	6.63762
GTEX-11WQK-0005-SM-5O9AV	Blood	Whole Blood	6.4974
GTEX-11XUK-0005-SM-5LU9F	Blood	Whole Blood	5.92624
GTEX-11ZTS-0005-SM-5NQ8A	Blood	Whole Blood	5.41615
GTEX-11ZTT-0002-SM-5S2PA	Blood	Cells - EBV-transformed lymphocytes	7.27615
GTEX-11ZTT-0006-SM-5N9FX	Blood	Whole Blood	4.83678
GTEX-11ZU8-0005-SM-5PNU5	Blood	Whole Blood	3.53198
GTEX-11ZUS-0006-SM-5O9AJ	Blood	Whole Blood	6.81316
GTEX-11ZVC-0006-SM-5N9GA	Blood	Whole Blood	5.92712
GTEX-1211K-0001-SM-5S2P9	Blood	Cells - EBV-transformed lymphocytes	7.50321
GTEX-1211K-0006-SM-5MR53	Blood	Whole Blood	4.97021
GTEX-12126-0006-SM-5O9B8	Blood	Whole Blood	5.85511
GTEX-1212Z-0002-SM-5SI6W	Blood	Cells - EBV-transformed lymphocytes	7.4029
GTEX-1212Z-0006-SM-5NQ8M	Blood	Whole Blood	5.37253
GTEX-12584-0005-SM-5N9GM	Blood	Whole Blood	5.40809
GTEX-12696-0002-SM-5SI6U	Blood	Cells - EBV-transformed lymphocytes	7.38437
GTEX-12696-0005-SM-5LZYS	Blood	Whole Blood	6.12403
GTEX-1269C-0003-SM-5S2PB	Blood	Cells - EBV-transformed lymphocytes	7.32856
GTEX-1269C-0005-SM-5N9CJ	Blood	Whole Blood	4.72796
GTEX-12BJ1-0003-SM-5SI6V	Blood	Cells - EBV-transformed lymphocytes	7.35097
GTEX-12BJ1-0006-SM-5SIB5	Blood	Whole Blood	5.17648
GTEX-12C56-0002-SM-5S2PC	Blood	Cells - EBV-transformed lymphocytes	7.19861
GTEX-12C56-0006-SM-5N9E9	Blood	Whole Blood	4.74235
GTEX-12KS4-0005-SM-5SI94	Blood	Whole Blood	6.37008
GTEX-12WSC-0005-SM-5MR3H	Blood	Whole Blood	6.866
GTEX-12WSD-0005-SM-5N9FZ	Blood	Whole Blood	6.52395
GTEX-12WSE-0005-SM-5NQAE	Blood	Whole Blood	5.33814
GTEX-12WSF-0005-SM-5NQAQ	Blood	Whole Blood	5.2392
GTEX-12WSG-0005-SM-5NQA2	Blood	Whole Blood	5.38122
GTEX-12WSH-0005-SM-5NQ9P	Blood	Whole Blood	5.80213
GTEX-12WSI-0005-SM-5O99K	Blood	Whole Blood	5.10042
GTEX-12WSJ-0002-SM-5TDBV	Blood	Cells - EBV-transformed lymphocytes	7.45755
GTEX-12WSJ-0005-SM-5LU8S	Blood	Whole Blood	5.84771
GTEX-12WSK-0006-SM-5NQA1	Blood	Whole Blood	4.58482
GTEX-12WSL-0002-SM-664MF	Blood	Cells - EBV-transformed lymphocytes	7.50087
GTEX-12WSL-0005-SM-5NQAD	Blood	Whole Blood	4.9844
GTEX-12WSM-0005-SM-5NQB3	Blood	Whole Blood	4.30288
GTEX-12WSN-0001-SM-664MG	Blood	Cells - EBV-transformed lymphocytes	7.56245
GTEX-12WSN-0006-SM-5NQAP	Blood	Whole Blood	5.68283
GTEX-12ZZW-0005-SM-5O9BY	Blood	Whole Blood	3.9264
GTEX-12ZZX-0005-SM-5O9A9	Blood	Whole Blood	5.9704
GTEX-13111-0002-SM-5TDBU	Blood	Cells - EBV-transformed lymphocytes	7.28269
GTEX-13111-0005-SM-5NQ7Z	Blood	Whole Blood	5.69951
GTEX-13113-0006-SM-5NQ7X	Blood	Whole Blood	4.00566
GTEX-1313W-0006-SM-5O9B1	Blood	Whole Blood	5.51054
GTEX-1314G-0005-SM-5NQ9O	Blood	Whole Blood	5.10442
GTEX-131XE-0006-SM-5P9F9	Blood	Whole Blood	4.76508
GTEX-131XF-0006-SM-5P9HK	Blood	Whole Blood	4.55082
GTEX-131XG-0006-SM-5O9CE	Blood	Whole Blood	5.4557
GTEX-131XH-0006-SM-5O98V	Blood	Whole Blood	4.44281
GTEX-131XW-0006-SM-5O9AO	Blood	Whole Blood	5.3605
GTEX-131YS-0005-SM-5NQAS	Blood	Whole Blood	5.79632
GTEX-132AR-0006-SM-5NQ7N	Blood	Whole Blood	5.78915
GTEX-132NY-0005-SM-5O9AC	Blood	Whole Blood	5.74577
GTEX-132Q8-0006-SM-5NQA4	Blood	Whole Blood	4.20944
GTEX-132QS-0001-SM-62LDA	Blood	Cells - EBV-transformed lymphocytes	7.62346
GTEX-132QS-0005-SM-5LZXK	Blood	Whole Blood	4.9234
GTEX-1339X-0005-SM-5O9CQ	Blood	Whole Blood	4.05495
GTEX-1399R-0002-SM-62LD9	Blood	Cells - EBV-transformed lymphocytes	7.50614
GTEX-1399R-0006-SM-5N9FR	Blood	Whole Blood	6.01677
GTEX-1399S-0006-SM-5NQ7U	Blood	Whole Blood	5.69497
GTEX-1399U-0005-SM-5NQ8K	Blood	Whole Blood	5.18106
GTEX-139D8-0006-SM-5LZX8	Blood	Whole Blood	5.71529
GTEX-139T6-0006-SM-5LU92	Blood	Whole Blood	5.37559
GTEX-139T8-0006-SM-5NQ6V	Blood	Whole Blood	5.48579
GTEX-139TS-0005-SM-5NQC1	Blood	Whole Blood	5.77711
GTEX-139TT-0006-SM-5O9CG	Blood	Whole Blood	5.43312
GTEX-139TU-0006-SM-5LZVN	Blood	Whole Blood	6.80824
GTEX-139UW-0005-SM-5NQ8U	Blood	Whole Blood	4.99951
GTEX-13CF2-0006-SM-5O99L	Blood	Whole Blood	5.35006
GTEX-13CF3-0006-SM-5N9ED	Blood	Whole Blood	3.61197
GTEX-13CIG-0006-SM-5P9HF	Blood	Whole Blood	5.14726
GTEX-13CZU-0005-SM-5LU8K	Blood	Whole Blood	5.72697
GTEX-13FTW-0005-SM-5LZVZ	Blood	Whole Blood	5.70169
GTEX-13FTX-0005-SM-5N9F6	Blood	Whole Blood	5.34603
GTEX-13FTY-0005-SM-5NQ78	Blood	Whole Blood	5.57063
GTEX-13FTZ-0005-SM-5NQ9N	Blood	Whole Blood	5.35647
GTEX-13FXS-0006-SM-5O99X	Blood	Whole Blood	5.50208
GTEX-13G51-0005-SM-5N9EP	Blood	Whole Blood	5.86192
GTEX-13JUV-0006-SM-5NQ97	Blood	Whole Blood	5.87546
GTEX-13O61-0005-SM-5O9AU	Blood	Whole Blood	5.79403
GTEX-13OVG-0005-SM-5P9HA	Blood	Whole Blood	4.23886
GTEX-13OVH-0005-SM-5P9HB	Blood	Whole Blood	5.23823
GTEX-13OVI-0001-SM-5O9BL	Blood	Whole Blood	4.18142
GTEX-13OVJ-0006-SM-5O98T	Blood	Whole Blood	4.71212
GTEX-13OVK-0006-SM-5O9B7	Blood	Whole Blood	3.95895
GTEX-13OVL-0006-SM-5O996	Blood	Whole Blood	5.37442
GTEX-13OW6-0005-SM-5NQ9Z	Blood	Whole Blood	6.4418
GTEX-13OW8-0005-SM-5NQAC	Blood	Whole Blood	4.63364
GTEX-13PL7-0005-SM-5N9ET	Blood	Whole Blood	5.10048
GTEX-13PLJ-0005-SM-5NQ99	Blood	Whole Blood	5.54114
GTEX-13S7M-0005-SM-5NQ76	Blood	Whole Blood	5.64741
GTEX-13S86-0005-SM-5NQ7I	Blood	Whole Blood	5.41983
GTEX-13SLX-0005-SM-CM2RF	Blood	Whole Blood	5.90289
GTEX-13U4I-0006-SM-5N9CI	Blood	Whole Blood	6.17149
GTEX-13VXT-0005-SM-5N9F3	Blood	Whole Blood	5.38224
GTEX-13VXU-0006-SM-5N9FF	Blood	Whole Blood	5.34027
GTEX-13W3W-0005-SM-5SI9Y	Blood	Whole Blood	5.56074
GTEX-1477Z-0005-SM-5PNWD	Blood	Whole Blood	4.67812
GTEX-147F3-0005-SM-5N9FI	Blood	Whole Blood	5.32417
GTEX-147F4-0006-SM-5O99T	Blood	Whole Blood	4.05185
GTEX-147GR-0005-SM-5NQAO	Blood	Whole Blood	5.36036
GTEX-147JS-0006-SM-5NQ7K	Blood	Whole Blood	5.85282
GTEX-148VI-0006-SM-5O9A6	Blood	Whole Blood	4.71808
GTEX-148VJ-0006-SM-5NQB1	Blood	Whole Blood	5.0766
GTEX-1497J-0005-SM-5NQBD	Blood	Whole Blood	5.40393
GTEX-14A5H-0006-SM-5O9AI	Blood	Whole Blood	5.33053
GTEX-14A5I-0005-SM-5N9FU	Blood	Whole Blood	5.06078
GTEX-14A6H-0006-SM-5NQ7W	Blood	Whole Blood	6.21469
GTEX-14ABY-0005-SM-5O99U	Blood	Whole Blood	5.86147
GTEX-14AS3-0006-SM-5NQC2	Blood	Whole Blood	6.4697
GTEX-14B4R-0006-SM-5O9A7	Blood	Whole Blood	5.13345
GTEX-14BIL-0006-SM-5N9F2	Blood	Whole Blood	4.53184
GTEX-14BIM-0006-SM-5O9AA	Blood	Whole Blood	5.20682
GTEX-14BIN-0005-SM-5N9FE	Blood	Whole Blood	6.5706
GTEX-14BMU-0006-SM-5MR3T	Blood	Whole Blood	5.11174
GTEX-14BMV-0005-SM-5NQ6Y	Blood	Whole Blood	6.59175
GTEX-14C38-0006-SM-5NQBF	Blood	Whole Blood	4.73812
GTEX-14C39-0005-SM-5NQBR	Blood	Whole Blood	4.80012
GTEX-14C5O-0005-SM-5P9ER	Blood	Whole Blood	3.6309
GTEX-14DAQ-0005-SM-5NQ7B	Blood	Whole Blood	6.66803
GTEX-14DAR-0006-SM-5N9GC	Blood	Whole Blood	5.4116
GTEX-14E1K-0006-SM-5N9DY	Blood	Whole Blood	5.4956
GTEX-14E6C-0005-SM-5O98N	Blood	Whole Blood	6.08864
GTEX-14E6D-0005-SM-5N9D7	Blood	Whole Blood	6.59434
GTEX-14E6E-0006-SM-5MR5N	Blood	Whole Blood	5.59979
GTEX-14E7W-0006-SM-5N9GG	Blood	Whole Blood	6.332
GTEX-14H4A-0006-SM-5N9E3	Blood	Whole Blood	5.35452
GTEX-14ICK-0006-SM-5NQB5	Blood	Whole Blood	5.39891
GTEX-14ICL-0006-SM-5SIAB	Blood	Whole Blood	6.0458
GTEX-14JFF-0005-SM-7P8RF	Blood	Whole Blood	5.74008
GTEX-14JG1-0006-SM-7SB6P	Blood	Whole Blood	5.84637
GTEX-14JG6-0005-SM-9JGFV	Blood	Whole Blood	5.75662
GTEX-14JIY-0005-SM-7MXVF	Blood	Whole Blood	4.51822
GTEX-14LLW-0006-SM-9QEGG	Blood	Whole Blood	4.39989
GTEX-14LZ3-0005-SM-7MXUG	Blood	Whole Blood	5.38149
GTEX-14PHW-0005-SM-9KNTK	Blood	Whole Blood	4.94875
GTEX-14PHY-0006-SM-7SB7I	Blood	Whole Blood	4.88665
GTEX-14PII-0005-SM-7RHFV	Blood	Whole Blood	4.74932
GTEX-14PJ2-0005-SM-9JGFU	Blood	Whole Blood	6.41019
GTEX-14PJ3-0005-SM-9JGFT	Blood	Whole Blood	4.97715
GTEX-14PJ4-0006-SM-7RHFY	Blood	Whole Blood	4.86714
GTEX-14PJ5-0005-SM-9MQLO	Blood	Whole Blood	5.42428
GTEX-14PJ6-0006-SM-7P8RE	Blood	Whole Blood	4.9866
GTEX-14PJM-0006-SM-9JGHA	Blood	Whole Blood	6.43137
GTEX-14PJN-0005-SM-9JGGF	Blood	Whole Blood	5.21833
GTEX-14PJO-0005-SM-9JGGY	Blood	Whole Blood	4.49503
GTEX-14PJP-0005-SM-7P8OM	Blood	Whole Blood	4.38238
GTEX-14PK6-0006-SM-7PC1L	Blood	Whole Blood	5.39058
GTEX-14PKU-0005-SM-9KNTL	Blood	Whole Blood	5.26331
GTEX-14PKV-0006-SM-9MQL3	Blood	Whole Blood	5.80347
GTEX-14PN3-0006-SM-7SB6O	Blood	Whole Blood	5.45841
GTEX-14PN4-0005-SM-7PC21	Blood	Whole Blood	3.25879
GTEX-14PQA-0006-SM-7PC2D	Blood	Whole Blood	5.37491
GTEX-14XAO-0006-SM-7RHFX	Blood	Whole Blood	5.03119
GTEX-15CHC-0006-SM-7P8RG	Blood	Whole Blood	5.34049
GTEX-15CHQ-0005-SM-7P8RH	Blood	Whole Blood	4.98467
GTEX-15CHR-0005-SM-9KNUS	Blood	Whole Blood	6.02745
GTEX-15D1Q-0006-SM-9KNTN	Blood	Whole Blood	6.36373
GTEX-15D79-0005-SM-7P8TS	Blood	Whole Blood	5.97074
GTEX-15DCD-0006-SM-7RHG4	Blood	Whole Blood	6.37947
GTEX-15DCE-0005-SM-7SB7J	Blood	Whole Blood	4.96831
GTEX-15DYW-0006-SM-7RHFR	Blood	Whole Blood	6.19467
GTEX-15DZA-0005-SM-9JGFP	Blood	Whole Blood	5.14814
GTEX-15EO6-0005-SM-7PBZC	Blood	Whole Blood	3.39647
GTEX-15ETS-0005-SM-9KNTJ	Blood	Whole Blood	5.17381
GTEX-15EU6-0005-SM-7P8RJ	Blood	Whole Blood	4.64464
GTEX-15G19-0006-SM-9KNW6	Blood	Whole Blood	5.41046
GTEX-15G1A-0006-SM-7PC1Z	Blood	Whole Blood	4.81221
GTEX-15RIE-0006-SM-7MKF8	Blood	Whole Blood	5.10007
GTEX-15RIF-0005-SM-7RHGH	Blood	Whole Blood	5.33716
GTEX-15RIG-0006-SM-7PC1N	Blood	Whole Blood	5.44664
GTEX-15RJ7-0006-SM-7RHHM	Blood	Whole Blood	5.50043
GTEX-15RJE-0006-SM-7PC1J	Blood	Whole Blood	4.65482
GTEX-15SB6-0005-SM-7P8OO	Blood	Whole Blood	5.06631
GTEX-15SDE-0006-SM-7PC19	Blood	Whole Blood	6.03994
GTEX-16AAH-0005-SM-7P8RD	Blood	Whole Blood	4.34041
GTEX-16BQI-0006-SM-7SB6K	Blood	Whole Blood	5.60879
GTEX-16MT8-0005-SM-7PBYO	Blood	Whole Blood	3.957
GTEX-16MT9-0006-SM-7MXTU	Blood	Whole Blood	5.65863
GTEX-16MTA-0005-SM-7RHFT	Blood	Whole Blood	5.10311
GTEX-16NGA-0006-SM-9JGFQ	Blood	Whole Blood	5.41229
GTEX-16NPV-0005-SM-7PC2F	Blood	Whole Blood	5.5119
GTEX-16NPX-0005-SM-7MKGG	Blood	Whole Blood	5.82356
GTEX-16XZY-0006-SM-7SB99	Blood	Whole Blood	5.29066
GTEX-16XZZ-0006-SM-7MKF5	Blood	Whole Blood	4.18999
GTEX-16YQH-0006-SM-7P8OQ	Blood	Whole Blood	5.92121
GTEX-16Z82-0005-SM-7PBXZ	Blood	Whole Blood	6.2434
GTEX-178AV-0005-SM-9JGFM	Blood	Whole Blood	5.1078
GTEX-17EUY-0006-SM-7P8SB	Blood	Whole Blood	5.8771
GTEX-17EVP-0005-SM-7P8RC	Blood	Whole Blood	5.34814
GTEX-17EVQ-0006-SM-7MGWB	Blood	Whole Blood	3.18939
GTEX-17GQL-0005-SM-7MKF4	Blood	Whole Blood	4.73729
GTEX-17HG3-0006-SM-7MKFE	Blood	Whole Blood	5.61922
GTEX-17HGU-0006-SM-7MXT8	Blood	Whole Blood	5.18608
GTEX-17HHE-0005-SM-7P8OT	Blood	Whole Blood	5.41285
GTEX-17HHY-0006-SM-7MXT4	Blood	Whole Blood	5.68189
GTEX-17HII-0005-SM-7MKF6	Blood	Whole Blood	4.33314
GTEX-17JCI-0005-SM-7P8OL	Blood	Whole Blood	5.84369
GTEX-17KNJ-0005-SM-7PBYB	Blood	Whole Blood	5.59201
GTEX-17MFQ-0006-SM-7PBXP	Blood	Whole Blood	5.78844
GTEX-183FY-0005-SM-9KNTO	Blood	Whole Blood	5.74989
GTEX-183WM-0005-SM-9JGFW	Blood	Whole Blood	5.43984
GTEX-18465-0006-SM-7SB6R	Blood	Whole Blood	6.22213
GTEX-18A66-0005-SM-7SB6U	Blood	Whole Blood	6.02878
GTEX-18A67-0006-SM-7SB6T	Blood	Whole Blood	5.74451
GTEX-18A6Q-0005-SM-9KNVX	Blood	Whole Blood	6.81558
GTEX-18A7A-0006-SM-7PC1P	Blood	Whole Blood	5.99587
GTEX-18A7B-0005-SM-7PC1D	Blood	Whole Blood	4.08959
GTEX-18D9A-0005-SM-7SB7H	Blood	Whole Blood	5.71295
GTEX-18D9B-0005-SM-7PBYL	Blood	Whole Blood	4.46259
GTEX-18D9U-0006-SM-7SB6M	Blood	Whole Blood	6.39097
GTEX-18QFQ-0006-SM-7SB6X	Blood	Whole Blood	5.90175
GTEX-1A32A-0006-SM-7PC1Y	Blood	Whole Blood	5.54248
GTEX-1A3MV-0005-SM-7PC1O	Blood	Whole Blood	5.31064
GTEX-1A3MW-0006-SM-7MKGU	Blood	Whole Blood	5.13267
GTEX-1A3MX-0005-SM-7MGW7	Blood	Whole Blood	3.58265
GTEX-1A8FM-0006-SM-7MGWI	Blood	Whole Blood	4.58495
GTEX-1A8G6-0006-SM-7PC1X	Blood	Whole Blood	6.06697
GTEX-1A8G7-0006-SM-7P8RM	Blood	Whole Blood	5.99741
GTEX-1AMEY-0005-SM-7PBYK	Blood	Whole Blood	4.86201
GTEX-1AMFI-0006-SM-9KNTQ	Blood	Whole Blood	6.05689
GTEX-1AX8Z-0006-SM-9KNVB	Blood	Whole Blood	5.40368
GTEX-1AX9I-0005-SM-9MQKI	Blood	Whole Blood	6.15997
GTEX-1AX9J-0005-SM-9MQKU	Blood	Whole Blood	4.6931
GTEX-1AX9K-0006-SM-9KNVP	Blood	Whole Blood	4.80692
GTEX-1AYCT-0005-SM-7SB6V	Blood	Whole Blood	4.60451
GTEX-1AYD5-0005-SM-7SB6L	Blood	Whole Blood	6.629
GTEX-1B8KE-0006-SM-7SB6W	Blood	Whole Blood	6.28668
GTEX-1B8KZ-0006-SM-7MXTJ	Blood	Whole Blood	4.08642
GTEX-1B8L1-0005-SM-9MQK6	Blood	Whole Blood	5.80671
GTEX-1B8SF-0005-SM-7MGVK	Blood	Whole Blood	5.39225
GTEX-1B8SG-0006-SM-7MKFA	Blood	Whole Blood	5.80737
GTEX-1B932-0005-SM-9KNTP	Blood	Whole Blood	5.74091
GTEX-1B933-0006-SM-7P8OP	Blood	Whole Blood	5.00271
GTEX-1B97I-0005-SM-7PC1M	Blood	Whole Blood	5.08828
GTEX-1B97J-0005-SM-7MXT5	Blood	Whole Blood	4.44927
GTEX-1B996-0006-SM-7P8OS	Blood	Whole Blood	5.12983
GTEX-1BAJH-0005-SM-7PC1R	Blood	Whole Blood	5.50299
GTEX-1C2JI-0006-SM-7PC3Q	Blood	Whole Blood	5.98329
GTEX-1C475-0006-SM-9MQL7	Blood	Whole Blood	5.48819
GTEX-1C4CL-0005-SM-7MKF3	Blood	Whole Blood	4.4715
GTEX-1C64N-0005-SM-7PBY7	Blood	Whole Blood	6.3081
GTEX-1C64O-0006-SM-7PC22	Blood	Whole Blood	5.30443
GTEX-1C6VQ-0005-SM-7P8OR	Blood	Whole Blood	3.10492
GTEX-1C6VR-0005-SM-7MKF7	Blood	Whole Blood	5.10721
GTEX-1C6VS-0005-SM-7MGWG	Blood	Whole Blood	4.6089
GTEX-1CAMR-0006-SM-ACKV5	Blood	Whole Blood	4.86941
GTEX-1CAMS-0005-SM-ARL6Y	Blood	Whole Blood	5.28162
GTEX-1CB4E-0005-SM-ADEGS	Blood	Whole Blood	5.69255
GTEX-1CB4G-0006-SM-AHZ22	Blood	Whole Blood	5.89491
GTEX-1CB4H-0006-SM-A96RE	Blood	Whole Blood	5.20648
GTEX-1CB4I-0006-SM-A96RF	Blood	Whole Blood	5.67458
GTEX-1CB4J-0006-SM-ACKV6	Blood	Whole Blood	4.49416
GTEX-1E1VI-0005-SM-ARU6H	Blood	Whole Blood	5.30678
GTEX-1E2YA-0006-SM-AHZ23	Blood	Whole Blood	5.69441
GTEX-1EH9U-0005-SM-ACKV3	Blood	Whole Blood	5.10052
GTEX-1EKGG-0001-SM-EAZCL	Blood	Cells - EBV-transformed lymphocytes	7.41112
GTEX-1EKGG-0005-SM-AHZ1Z	Blood	Whole Blood	4.92296
GTEX-1EMGI-0001-SM-EAZCK	Blood	Cells - EBV-transformed lymphocytes	7.36097
GTEX-1EMGI-0006-SM-ACKVA	Blood	Whole Blood	6.07226
GTEX-1EN7A-0006-SM-AHZ4O	Blood	Whole Blood	5.82388
GTEX-1EU9M-0001-SM-EVR3A	Blood	Cells - EBV-transformed lymphocytes	7.53269
GTEX-1EU9M-0006-SM-ARU6I	Blood	Whole Blood	5.75584
GTEX-1EWIQ-0001-SM-EVR3B	Blood	Cells - EBV-transformed lymphocytes	7.44341
GTEX-1EWIQ-0005-SM-ADEHB	Blood	Whole Blood	6.04708
GTEX-1EX96-0006-SM-ARU6J	Blood	Whole Blood	5.41385
GTEX-1F48J-0001-SM-EVR39	Blood	Cells - EBV-transformed lymphocytes	7.54431
GTEX-1F48J-0006-SM-ARL6W	Blood	Whole Blood	5.22701
GTEX-1F52S-0001-SM-EVR36	Blood	Cells - EBV-transformed lymphocytes	7.28229
GTEX-1F52S-0006-SM-ARL6X	Blood	Whole Blood	4.67277
GTEX-1F5PK-0001-SM-EVR37	Blood	Cells - EBV-transformed lymphocytes	7.27622
GTEX-1F5PK-0005-SM-A96RM	Blood	Whole Blood	4.55509
GTEX-1F6I4-0002-SM-EVR38	Blood	Cells - EBV-transformed lymphocytes	7.50324
GTEX-1F6I4-0005-SM-ARZKZ	Blood	Whole Blood	5.13192
GTEX-1F6IF-0005-SM-ARU6K	Blood	Whole Blood	5.30179
GTEX-1F75I-0001-SM-EVR3C	Blood	Cells - EBV-transformed lymphocytes	7.31478
GTEX-1F75I-0005-SM-ADEHC	Blood	Whole Blood	4.55042
GTEX-1F75W-0005-SM-A9SMP	Blood	Whole Blood	6.11977
GTEX-1F7RK-0006-SM-ACKV4	Blood	Whole Blood	5.02427
GTEX-1F88F-0005-SM-A9SK2	Blood	Whole Blood	6.55333
GTEX-1FIGZ-0001-SM-EAZCM	Blood	Cells - EBV-transformed lymphocytes	7.28768
GTEX-1GF9U-0001-SM-EAZCO	Blood	Cells - EBV-transformed lymphocytes	7.42572
GTEX-1GF9U-0005-SM-A9SK1	Blood	Whole Blood	5.07758
GTEX-1GF9V-0006-SM-A96RD	Blood	Whole Blood	5.41692
GTEX-1GF9W-0006-SM-ARZL1	Blood	Whole Blood	5.18803
GTEX-1GF9X-0001-SM-EAZCN	Blood	Cells - EBV-transformed lymphocytes	7.49439
GTEX-1GF9X-0005-SM-A9G3R	Blood	Whole Blood	5.4451
GTEX-1GMR2-0001-SM-EYYWA	Blood	Cells - EBV-transformed lymphocytes	7.47421
GTEX-1GMR2-0005-SM-ADEH3	Blood	Whole Blood	3.97069
GTEX-1GMR3-0004-SM-EVR3D	Blood	Cells - EBV-transformed lymphocytes	7.57093
GTEX-1GMR3-0005-SM-ADEGR	Blood	Whole Blood	6.13444
GTEX-1GMR8-0001-SM-EVR3E	Blood	Cells - EBV-transformed lymphocytes	7.58693
GTEX-1GMR8-0005-SM-ARZL2	Blood	Whole Blood	4.26259
GTEX-1GMRU-0003-SM-EYYW5	Blood	Cells - EBV-transformed lymphocytes	7.33599
GTEX-1GMRU-0006-SM-AHZ21	Blood	Whole Blood	4.64009
GTEX-1GN1U-0006-SM-ARU6G	Blood	Whole Blood	5.18108
GTEX-1GN1V-0006-SM-ADEHD	Blood	Whole Blood	6.20089
GTEX-1GN1W-0006-SM-A9SKL	Blood	Whole Blood	5.05084
GTEX-1GN2E-0001-SM-EYYVU	Blood	Cells - EBV-transformed lymphocytes	7.43707
GTEX-1GN2E-0005-SM-ARU6L	Blood	Whole Blood	5.5326
GTEX-1GN73-0005-SM-ACKVI	Blood	Whole Blood	5.73656
GTEX-1GPI6-0005-SM-ADEGT	Blood	Whole Blood	5.46304
GTEX-1GPI7-0005-SM-A9G13	Blood	Whole Blood	5.74065
GTEX-1GTWX-0003-SM-EYYVV	Blood	Cells - EBV-transformed lymphocytes	7.58384
GTEX-1GTWX-0006-SM-ARZL3	Blood	Whole Blood	5.31643
GTEX-1GZ2Q-0005-SM-ARL71	Blood	Whole Blood	5.65584
GTEX-1GZ4H-0004-SM-EYYW1	Blood	Cells - EBV-transformed lymphocytes	7.36596
GTEX-1GZ4H-0005-SM-ARZL7	Blood	Whole Blood	4.69797
GTEX-1GZHY-0005-SM-ARZL6	Blood	Whole Blood	5.5141
GTEX-1H11D-0001-SM-EYYVW	Blood	Cells - EBV-transformed lymphocytes	7.67288
GTEX-1H11D-0005-SM-ACKV7	Blood	Whole Blood	5.27037
GTEX-1H1CY-0005-SM-A9G15	Blood	Whole Blood	4.6652
GTEX-1H1DE-0005-SM-A9SK4	Blood	Whole Blood	4.93266
GTEX-1H1DF-0005-SM-ADEGU	Blood	Whole Blood	5.77973
GTEX-1H1DG-0006-SM-ARZL4	Blood	Whole Blood	3.79453
GTEX-1H1E6-0005-SM-ARZL5	Blood	Whole Blood	4.81428
GTEX-1H1ZS-0001-SM-EYYVX	Blood	Cells - EBV-transformed lymphocytes	7.63811
GTEX-1H23P-0005-SM-A9G14	Blood	Whole Blood	4.41931
GTEX-1H2FU-0004-SM-EYYW8	Blood	Cells - EBV-transformed lymphocytes	7.53667
GTEX-1H3NZ-0001-SM-EYYVZ	Blood	Cells - EBV-transformed lymphocytes	7.51707
GTEX-1H3NZ-0005-SM-A96RG	Blood	Whole Blood	6.32533
GTEX-1H3O1-0005-SM-ACKV8	Blood	Whole Blood	5.20749
GTEX-1H3VY-0001-SM-EYYVY	Blood	Cells - EBV-transformed lymphocytes	7.58459
GTEX-1H4P4-0006-SM-AHZ24	Blood	Whole Blood	5.44075
GTEX-1HB9E-0006-SM-ARU6M	Blood	Whole Blood	4.90489
GTEX-1HBPI-0005-SM-ARZLB	Blood	Whole Blood	5.39213
GTEX-1HBPM-0006-SM-A9SKK	Blood	Whole Blood	4.82246
GTEX-1HBPN-0002-SM-EYYW2	Blood	Cells - EBV-transformed lymphocytes	7.40454
GTEX-1HC8U-0001-SM-EYYW3	Blood	Cells - EBV-transformed lymphocytes	7.47725
GTEX-1HC8U-0005-SM-ADEGV	Blood	Whole Blood	5.56832
GTEX-1HCU6-0002-SM-EYYW4	Blood	Cells - EBV-transformed lymphocytes	7.50073
GTEX-1HCU6-0005-SM-AHZ28	Blood	Whole Blood	5.84757
GTEX-1HCU7-0001-SM-EZ6LZ	Blood	Cells - EBV-transformed lymphocytes	7.71975
GTEX-1HCU7-0006-SM-A9G19	Blood	Whole Blood	5.85608
GTEX-1HCU8-0005-SM-A96RL	Blood	Whole Blood	6.19483
GTEX-1HCU9-0004-SM-EYYW6	Blood	Cells - EBV-transformed lymphocytes	7.48912
GTEX-1HCU9-0005-SM-A9G1A	Blood	Whole Blood	4.79634
GTEX-1HCUA-0004-SM-EYYW7	Blood	Cells - EBV-transformed lymphocytes	7.48443
GTEX-1HCUA-0006-SM-ACKV9	Blood	Whole Blood	4.85799
GTEX-1HCVE-0003-SM-EZ6LX	Blood	Cells - EBV-transformed lymphocytes	7.51977
GTEX-1HCVE-0006-SM-ADEH2	Blood	Whole Blood	4.67559
GTEX-1HFI6-0003-SM-EZ6M2	Blood	Cells - EBV-transformed lymphocytes	7.56863
GTEX-1HFI6-0005-SM-A9SK6	Blood	Whole Blood	6.384
GTEX-1HFI7-0001-SM-EZ6LY	Blood	Cells - EBV-transformed lymphocytes	7.46896
GTEX-1HFI7-0005-SM-ADEH1	Blood	Whole Blood	4.98961
GTEX-1HGF4-0002-SM-EZ6M7	Blood	Cells - EBV-transformed lymphocytes	7.44448
GTEX-1HKZK-0001-SM-EZ6M1	Blood	Cells - EBV-transformed lymphocytes	7.56305
GTEX-1HKZK-0005-SM-ARL73	Blood	Whole Blood	5.41709
GTEX-1HR98-0005-SM-A9SKM	Blood	Whole Blood	4.95117
GTEX-1HR9M-0005-SM-AHZ26	Blood	Whole Blood	3.9997
GTEX-1HSGN-0003-SM-EZ6M3	Blood	Cells - EBV-transformed lymphocytes	7.53086
GTEX-1HSGN-0006-SM-ACKVH	Blood	Whole Blood	5.10728
GTEX-1HSKV-0001-SM-EZ6M6	Blood	Cells - EBV-transformed lymphocytes	7.4778
GTEX-1HSKV-0006-SM-ARZL9	Blood	Whole Blood	5.15554
GTEX-1HSMO-0002-SM-EZ6M4	Blood	Cells - EBV-transformed lymphocytes	7.52123
GTEX-1HSMO-0005-SM-ADEGW	Blood	Whole Blood	4.39232
GTEX-1HSMP-0006-SM-AHZ25	Blood	Whole Blood	4.54032
GTEX-1HSMQ-0001-SM-EZ6M5	Blood	Cells - EBV-transformed lymphocytes	7.65828
GTEX-1HSMQ-0006-SM-ARU6N	Blood	Whole Blood	5.40503
GTEX-1HT8W-0006-SM-A9G17	Blood	Whole Blood	6.31668
GTEX-1HUB1-0005-SM-ARL74	Blood	Whole Blood	5.21948
GTEX-1I19N-0006-SM-A9G18	Blood	Whole Blood	5.42063
GTEX-1I1CD-0005-SM-ADEGY	Blood	Whole Blood	5.39597
GTEX-1I1GP-0006-SM-A96RJ	Blood	Whole Blood	5.97457
GTEX-1I1GQ-0005-SM-ARU6O	Blood	Whole Blood	6.2466
GTEX-1I1GR-0006-SM-ARL75	Blood	Whole Blood	4.90789
GTEX-1I1GS-0005-SM-DHXIW	Blood	Whole Blood	3.91225
GTEX-1I1GT-0003-SM-EZ6M8	Blood	Cells - EBV-transformed lymphocytes	7.48108
GTEX-1I1GT-0005-SM-A9SK5	Blood	Whole Blood	5.34426
GTEX-1I1GV-0005-SM-AHZ27	Blood	Whole Blood	5.05356
GTEX-1I1HK-0005-SM-ARZL8	Blood	Whole Blood	5.97278
GTEX-1I4MK-0002-SM-EZ6M9	Blood	Cells - EBV-transformed lymphocytes	7.59516
GTEX-1I4MK-0006-SM-A96RI	Blood	Whole Blood	4.35625
GTEX-1I6K6-0006-SM-ARZLA	Blood	Whole Blood	5.68728
GTEX-1I6K7-0005-SM-ARL72	Blood	Whole Blood	5.20633
GTEX-1ICG6-0006-SM-A96RH	Blood	Whole Blood	5.21433
GTEX-1ICLY-0005-SM-A9G16	Blood	Whole Blood	5.29261
GTEX-1IDFM-0005-SM-ADEGX	Blood	Whole Blood	4.26641
GTEX-1IDJC-0005-SM-A9G1C	Blood	Whole Blood	4.72035
GTEX-1IDJD-0006-SM-ARZLC	Blood	Whole Blood	5.90553
GTEX-1IDJE-0006-SM-A9G1B	Blood	Whole Blood	6.1391
GTEX-1IDJF-0005-SM-ARU6P	Blood	Whole Blood	4.8652
GTEX-1IDJH-0006-SM-CMKFT	Blood	Whole Blood	6.15478
GTEX-1IDJI-0006-SM-CMKFJ	Blood	Whole Blood	4.8532
GTEX-1IDJU-0006-SM-CMKFK	Blood	Whole Blood	6.09513
GTEX-1IE54-0005-SM-CMKFQ	Blood	Whole Blood	4.66211
GTEX-1IGQW-0005-SM-CMKFR	Blood	Whole Blood	5.56642
GTEX-1IKJJ-0005-SM-CMKFS	Blood	Whole Blood	4.83242
GTEX-1IKK5-0006-SM-CMKFI	Blood	Whole Blood	4.79624
GTEX-1IKOE-0005-SM-CMKFL	Blood	Whole Blood	5.35385
GTEX-1IKOH-0001-SM-EAZDF	Blood	Cells - EBV-transformed lymphocytes	7.67118
GTEX-1IKOH-0006-SM-CMKFM	Blood	Whole Blood	4.34666
GTEX-1IL2U-0006-SM-CMKFP	Blood	Whole Blood	5.89025
GTEX-1IL2V-0006-SM-CMKFN	Blood	Whole Blood	5.49158
GTEX-1IOXB-0006-SM-CMKFO	Blood	Whole Blood	5.79911
GTEX-1IY9M-0005-SM-CNNOU	Blood	Whole Blood	6.22583
GTEX-1J8EW-0006-SM-CNNOW	Blood	Whole Blood	6.11632
GTEX-1J8JJ-0001-SM-EAZDE	Blood	Cells - EBV-transformed lymphocytes	7.52011
GTEX-1J8JJ-0006-SM-CNNOX	Blood	Whole Blood	5.3315
GTEX-1J8Q2-0006-SM-CNNOZ	Blood	Whole Blood	4.84591
GTEX-1J8Q3-0005-SM-CNNOY	Blood	Whole Blood	5.04685
GTEX-1J8QM-0006-SM-CNNP1	Blood	Whole Blood	4.79912
GTEX-1JJ6O-0005-SM-DHXJ4	Blood	Whole Blood	4.02373
GTEX-1JJE9-0006-SM-CGQEB	Blood	Whole Blood	3.61667
GTEX-1JJEA-0006-SM-DHXJ2	Blood	Whole Blood	5.89545
GTEX-1JK1U-0006-SM-DHXJ3	Blood	Whole Blood	5.33894
GTEX-1JKYN-0006-SM-DHXJ5	Blood	Whole Blood	5.43622
GTEX-1JKYR-0005-SM-DHXL5	Blood	Whole Blood	5.06267
GTEX-1JMLX-0006-SM-DHXJ6	Blood	Whole Blood	3.72057
GTEX-1JMOU-0006-SM-DHXJ7	Blood	Whole Blood	6.00728
GTEX-1JMPY-0006-SM-DHXJ8	Blood	Whole Blood	5.92873
GTEX-1JMPZ-0006-SM-DHXJ9	Blood	Whole Blood	3.30236
GTEX-1JMQI-0005-SM-DHXJA	Blood	Whole Blood	3.75608
GTEX-1JMQJ-0006-SM-DHXJD	Blood	Whole Blood	4.5866
GTEX-1JMQK-0005-SM-CNPOE	Blood	Whole Blood	5.74185
GTEX-1JMQL-0006-SM-DHXJB	Blood	Whole Blood	4.65519
GTEX-1JN1M-0006-SM-DHXJE	Blood	Whole Blood	5.41389
GTEX-1JN6P-0005-SM-DIPEH	Blood	Whole Blood	6.61957
GTEX-1JN76-0005-SM-EAZ3B	Blood	Whole Blood	5.40504
GTEX-1K2DA-0005-SM-DIPE7	Blood	Whole Blood	5.60826
GTEX-1K2DU-0005-SM-DIPE8	Blood	Whole Blood	4.79369
GTEX-1K9T9-0006-SM-DIPE9	Blood	Whole Blood	6.49421
GTEX-1KAFJ-0006-SM-9WPO1	Blood	Whole Blood	4.69782
GTEX-1KANA-0006-SM-9YFLB	Blood	Whole Blood	4.78208
GTEX-1KANB-0006-SM-DIPE6	Blood	Whole Blood	6.51153
GTEX-1KANC-0006-SM-9YFL8	Blood	Whole Blood	5.14987
GTEX-1KD4Q-0006-SM-DIPEA	Blood	Whole Blood	3.73852
GTEX-1KD5A-0006-SM-DIPEB	Blood	Whole Blood	4.83651
GTEX-1KWVE-0005-SM-CYPSE	Blood	Whole Blood	5.59619
GTEX-1KXAM-0005-SM-DIPEC	Blood	Whole Blood	5.76762
GTEX-1L5NE-0005-SM-DIPEG	Blood	Whole Blood	5.40035
GTEX-1LB8K-0005-SM-DIPED	Blood	Whole Blood	5.72081
GTEX-1LBAC-0005-SM-DIPEE	Blood	Whole Blood	5.10977
GTEX-1LC47-0005-SM-COH2J	Blood	Whole Blood	5.14111
GTEX-1LG7Y-0005-SM-DKPQ7	Blood	Whole Blood	5.02292
GTEX-1LG7Z-0005-SM-DKPQ6	Blood	Whole Blood	5.40906
GTEX-1LGOU-0005-SM-DKPPW	Blood	Whole Blood	4.95326
GTEX-1LGRB-0006-SM-DKPPB	Blood	Whole Blood	5.17242
GTEX-1LH75-0006-SM-CXZIP	Blood	Whole Blood	5.47301
GTEX-1LKK1-0005-SM-CXZIT	Blood	Whole Blood	3.55604
GTEX-1LNCM-0005-SM-CXZIR	Blood	Whole Blood	6.3117
GTEX-1LSNL-0006-SM-CXZIV	Blood	Whole Blood	6.33021
GTEX-1LSNM-0005-SM-CXZIW	Blood	Whole Blood	4.646
GTEX-1LSVX-0005-SM-DKPPI	Blood	Whole Blood	5.01542
GTEX-1LVA9-0006-SM-DKPPN	Blood	Whole Blood	5.19667
GTEX-1LVAM-0005-SM-CXZJ4	Blood	Whole Blood	5.14437
GTEX-1LVAN-0005-SM-DKPPM	Blood	Whole Blood	4.50976
GTEX-1LVAO-0006-SM-CXZIU	Blood	Whole Blood	5.62328
GTEX-1M4P7-0005-SM-CXZIS	Blood	Whole Blood	4.65749
GTEX-1M5QR-0005-SM-DKPPP	Blood	Whole Blood	4.32032
GTEX-1MA7W-0006-SM-DKPPR	Blood	Whole Blood	5.43565
GTEX-1MA7X-0006-SM-CXZJ6	Blood	Whole Blood	4.46535
GTEX-1MCC2-0006-SM-DKPPJ	Blood	Whole Blood	4.87404
GTEX-1MCQQ-0005-SM-DKPPV	Blood	Whole Blood	4.84155
GTEX-1MCYP-0005-SM-DKPPK	Blood	Whole Blood	5.08547
GTEX-1MGNQ-0005-SM-CXZJ1	Blood	Whole Blood	5.20248
GTEX-1MJIX-0006-SM-DKPPU	Blood	Whole Blood	6.06093
GTEX-1MJK2-0006-SM-CXZIN	Blood	Whole Blood	5.19057
GTEX-1MJK3-0006-SM-DKPP9	Blood	Whole Blood	5.33192
GTEX-1MUQO-0005-SM-DKPPT	Blood	Whole Blood	4.96744
GTEX-1N2DW-0006-SM-DKPP4	Blood	Whole Blood	4.81103
GTEX-1N2EE-0005-SM-DKPP5	Blood	Whole Blood	4.7401
GTEX-1N2EF-0005-SM-CXZIL	Blood	Whole Blood	5.85552
GTEX-1N5O9-0006-SM-DKPPS	Blood	Whole Blood	5.42702
GTEX-1NHNU-0005-SM-DKPP3	Blood	Whole Blood	4.08965
GTEX-1NSGN-0005-SM-DKPPX	Blood	Whole Blood	5.94395
[truncated: 15,384 more rows]
